# Supplementary material for: Super‐Enhancer Reprograming Driven by SOX9 and TCF7L2 Represents Transcription‐Targeted Therapeutic Vulnerability for Treating Gallbladder Cancer
Source: Adv Sci (Weinh). 2024 Nov 4;11(47):2406448. doi: 10.1002/advs.202406448 (PMC11653766; doi:10.1002/advs.202406448)
Supplement: Supplementary file 2 — Supplemental Table 1 [file ADVS-11-2406448-s003.xlsx]

## Sheet: Sheet1
Supplementary table 1
Sample ID	Gender	Age (year)	CA19-9 (U/ml)	Jaundice	Gallstone	TNM (AJCC 8th edition)	Stage (AJCC 8th edition)	Pathological diagnosis	Differentiation	Ki-67	HER2	P53	PD-L1	ERBB2 mutation	ERBB3 mutation
GBC-1	female	46	8.43	N/A	yes	T3N1M0	IIIB	Squamous cell carcinoma	moderate	30%+	+	-	-	no	no
GBC-2	male	68	N/A	N/A	yes	T3N1M0	IIIB	Adenocarcinoma	moderate&poor	N/A	N/A	N/A	N/A	N/A	N/A
GBC-3	female	63	N/A	N/A	no	T3N0M0	IIIA	Adenocarcinoma	moderate	70%+	N/A	N/A	N/A	no	no
GBC-4	female	53	N/A	yes	no	T4N1M1	IVB	Adenocarcinoma	moderate	40%+	N/A	N/A	N/A	N/A	N/A
GBC-5	male	73	16.54	no	no	T3N0M0	IIIA	Adenocarcinoma	moderate&poor	N/A	N/A	N/A	N/A	N/A	N/A
GBC-6	female	65	329	no	yes	T3N1M0	IIIB	Adenocarcinoma	moderate	30%+	+	N/A	-	no	no
GBC-7	male	75	28.5	no	no	T3N1M1	IVB	Adenocarcinoma	moderate	20%+	-	N/A	-	yes	yes
GBC-8	female	73	54.7	yes	yes	T3N0M0	IIIA	Adenocarcinoma	poor	30%+	++	-	-	no	no
CC-1	female	33	N/A	no	yes	N/A	N/A	N/A	N/A	N/A	N/A	N/A	N/A	N/A	N/A
CC-2	female	63	N/A	no	yes	N/A	N/A	N/A	N/A	N/A	N/A	N/A	N/A	N/A	N/A
