# Supplementary material for: Super‐Enhancer Reprograming Driven by SOX9 and TCF7L2 Represents Transcription‐Targeted Therapeutic Vulnerability for Treating Gallbladder Cancer
Source: Adv Sci (Weinh). 2024 Nov 4;11(47):2406448. doi: 10.1002/advs.202406448 (PMC11653766; doi:10.1002/advs.202406448)
Supplement: Supplementary file 3 — Supplemental Table 2 [file ADVS-11-2406448-s002.xlsx]

## Sheet: Sheet1
Supplementary Table 2. Super enhancer identification of gallbladder cancer tissue.
Sample_id	SE_id	CLOSEST_GENE	CHROM	START	STOP	NUM_LOCI	CONSTITUENT_SIZE	bamDensity
GBC1	GBC1_se1	MIR6870	chr20	10540602	10675316	38	56735	107219
GBC1	GBC1_se2	RXRA	chr9	134357885	134458670	22	53779	101984
GBC1	GBC1_se3	CAPZB	chr1	19349578	19496740	44	44666	98421.9
GBC1	GBC1_se4	MIR6124	chr11	12109776	12254952	47	57590	97747
GBC1	GBC1_se5	GSN	chr9	121242179	121336007	31	45909	93677.9
GBC1	GBC1_se6	AHDC1	chr1	27487960	27606302	26	50977	91253.5
GBC1	GBC1_se7	EGFR	chr7	55018122	55159624	34	43884	87773.7
GBC1	GBC1_se8	PPIF	chr10	79222121	79351189	24	31666	84513.7
GBC1	GBC1_se9	FAM129B	chr9	127502483	127575723	17	23576	83991.6
GBC1	GBC1_se10	BICD2	chr9	92704667	92774815	20	37768	71936.8
GBC1	GBC1_se11	ACTN4	chr19	38637044	38737766	24	30892	71170.2
GBC1	GBC1_se12	FAM102A	chr9	127935814	127984281	10	34015	70441.9
GBC1	GBC1_se13	HIF1A	chr14	61466253	61573668	31	37785	69250.5
GBC1	GBC1_se14	PLXND1	chr3	129552610	129628824	19	27324	68402.1
GBC1	GBC1_se15	CD9	chr12	6161406	6232768	13	37481	68136.4
GBC1	GBC1_se16	CTSB	chr8	11845350	11903387	19	37497	67218.5
GBC1	GBC1_se17	SPSB1	chr1	9267078	9353616	21	34162	66790
GBC1	GBC1_se18	ABHD2	chr15	89067475	89179401	27	27651	66204.2
GBC1	GBC1_se19	PKP1	chr1	201250687	201353503	29	34388	65997.6
GBC1	GBC1_se20	SMAD7	chr18	48782381	48903373	37	33090	65420.4
GBC1	GBC1_se21	MALAT1	chr11	65471244	65511409	9	16401	64035.1
GBC1	GBC1_se22	ZFP36L1	chr14	68501599	68638127	31	25815	63622
GBC1	GBC1_se23	MEF2A	chr15	99407665	99509255	23	22847	62457.5
GBC1	GBC1_se24	MIR612	chr11	65416172	65458137	10	31392	62125
GBC1	GBC1_se25	ANXA2	chr15	60346206	60408918	18	27350	61790.1
GBC1	GBC1_se26	CALM2	chr2	47010743	47108826	26	30519	61743.2
GBC1	GBC1_se27	DAB2IP	chr9	121692185	121773817	26	20273	61011.8
GBC1	GBC1_se28	SLC2A1	chr1	42924038	42969053	12	36232	57943.3
GBC1	GBC1_se29	NAA20	chr20	19934932	20023451	25	27073	57696.7
GBC1	GBC1_se30	AZIN1	chr8	102726765	102814825	24	24840	56781.1
GBC1	GBC1_se31	SKI	chr1	2226514	2324459	26	30313	56102.9
GBC1	GBC1_se32	BCL9L	chr11	118902600	118940623	10	18689	56099.1
GBC1	GBC1_se33	ZFP36L2	chr2	43168404	43236144	21	26924	55675.5
GBC1	GBC1_se34	RAI1	chr17	17662901	17756296	20	31541	55140.4
GBC1	GBC1_se35	PHLDA3	chr1	201448385	201513394	20	26841	55121.1
GBC1	GBC1_se36	MYOF	chr10	93406634	93483704	20	27616	54673.5
GBC1	GBC1_se37	SSH1	chr12	108798160	108859258	24	35579	54542.2
GBC1	GBC1_se38	LMNA	chr1	156096651	156163388	13	30491	54130.4
GBC1	GBC1_se39	THY1	chr11	119665284	119723631	21	20732	53790.1
GBC1	GBC1_se40	SEMA4B	chr15	90160348	90215071	11	25392	53732.5
GBC1	GBC1_se41	RPS23	chr5	82312475	82423186	24	20610	51613.5
GBC1	GBC1_se42	CEBPB	chr20	50215874	50289052	22	29450	51473.4
GBC1	GBC1_se43	TSKU	chr11	76752394	76807846	18	30623	51343
GBC1	GBC1_se44	IRF1	chr5	132410204	132498582	19	17001	50640.6
GBC1	GBC1_se45	ZFP36L1	chr14	68757694	68825105	14	26948	50544.8
GBC1	GBC1_se46	TRIO	chr5	14141975	14214608	28	29120	50334.7
GBC1	GBC1_se47	HSPB1	chr7	76281712	76323927	10	26830	49552
GBC1	GBC1_se48	MIR2278	chr9	94782111	94835874	15	28125	49150.1
GBC1	GBC1_se49	SH3PXD2A-AS1	chr10	103615964	103697567	24	27226	48349.8
GBC1	GBC1_se50	PLD1	chr3	171774191	171847405	21	22255	48226.1
GBC1	GBC1_se51	TSPAN14	chr10	80444855	80506355	21	19684	48013.1
GBC1	GBC1_se52	ZNF532	chr18	58847830	58938439	27	20748	47451.9
GBC1	GBC1_se53	NEK6	chr9	124239604	124297312	15	15165	47389.8
GBC1	GBC1_se54	IGFBP7	chr4	57043561	57119815	21	25121	47117.3
GBC1	GBC1_se55	CMIP	chr16	81445312	81531989	22	14986	47030.9
GBC1	GBC1_se56	ZNF395	chr8	28347027	28421499	24	22838	46954.6
GBC1	GBC1_se57	RALGDS	chr9	133103092	133149836	16	21916	45991.4
GBC1	GBC1_se58	BHLHE40	chr3	4976070	5027180	15	25643	45533.9
GBC1	GBC1_se59	ETS1	chr11	128448761	128516695	20	21223	45013.1
GBC1	GBC1_se60	LINC01578	chr15	92797550	92849616	11	12466	44172.8
GBC1	GBC1_se61	LINC00963	chr9	129478900	129503470	8	18561	44056.5
GBC1	GBC1_se62	PALLD	chr4	168693964	168811978	24	13212	43936.6
GBC1	GBC1_se63	TMEM189	chr20	50128643	50179910	13	17927	43935.8
GBC1	GBC1_se64	FOSL2	chr2	28377198	28424343	14	25666	43750.6
GBC1	GBC1_se65	TNS1	chr2	217888112	217944399	17	25290	43735
GBC1	GBC1_se66	UNC5B-AS1	chr10	71213002	71272749	16	17184	43722.9
GBC1	GBC1_se67	PCBP1	chr2	70087662	70146441	15	16610	43678.7
GBC1	GBC1_se68	RAI14	chr5	34648524	34711123	14	13338	43587.7
GBC1	GBC1_se69	KIAA1522	chr1	32701066	32776200	19	21073	43126.9
GBC1	GBC1_se70	ZMIZ1	chr10	79136373	79190252	8	19001	42553.6
GBC1	GBC1_se71	ITPRIP	chr10	104291327	104351748	12	15184	42119.5
GBC1	GBC1_se72	NDST1	chr5	150480921	150545095	24	27158	41937.7
GBC1	GBC1_se73	NFKBIA	chr14	35332006	35415619	14	17349	41823.2
GBC1	GBC1_se74	HSPG2	chr1	21893271	21940185	16	24594	41725.3
GBC1	GBC1_se75	TNIP1	chr5	151020438	151094472	15	17371	41673.7
GBC1	GBC1_se76	NINJ1	chr9	93094408	93142240	12	17574	41326.8
GBC1	GBC1_se77	ERGIC1	chr5	172820151	172906262	21	20518	41264.4
GBC1	GBC1_se78	LTBP2	chr14	74566454	74648371	16	18361	41212.4
GBC1	GBC1_se79	FMNL3	chr12	49633846	49707842	20	23145	40845.8
GBC1	GBC1_se80	MIR205HG	chr1	209362459	209435945	20	21509	40740.6
GBC1	GBC1_se81	MCFD2	chr2	46836052	46889208	14	17603	40701.5
GBC1	GBC1_se82	CD44	chr11	35138922	35188825	13	19887	40611.1
GBC1	GBC1_se83	MYH9	chr22	36351230	36388589	14	28166	40478.5
GBC1	GBC1_se84	PITPNM2	chr12	123050164	123152187	21	18322	40472.5
GBC1	GBC1_se85	NFE2L2	chr2	177229319	177282661	20	23641	40001.2
GBC1	GBC1_se86	MIR2278	chr9	94908024	94945946	12	11216	39886.4
GBC1	GBC1_se87	EPAS1	chr2	46314970	46388259	21	16986	39817.9
GBC1	GBC1_se88	MKNK2	chr19	2028414	2095094	20	23443	39681.3
GBC1	GBC1_se89	SDC1	chr2	20164410	20218810	15	26847	39657.6
GBC1	GBC1_se90	VPS37B	chr12	122834693	122899232	19	23802	39626.9
GBC1	GBC1_se91	MRPL14	chr6	44034625	44086576	17	24566	39295.7
GBC1	GBC1_se92	ZFP36L2	chr2	43031674	43107442	15	13720	38884.1
GBC1	GBC1_se93	HS1BP3	chr2	20559393	20642786	18	19324	38627.6
GBC1	GBC1_se94	MACF1	chr1	39132420	39216989	21	20339	38529.6
GBC1	GBC1_se95	ITPKB	chr1	226642932	226717972	17	15284	38307.9
GBC1	GBC1_se96	FBXO32	chr8	123496364	123557941	16	15640	38214.7
GBC1	GBC1_se97	ZBTB38	chr3	141361113	141416007	16	15664	37789
GBC1	GBC1_se98	LRRFIP1	chr2	237660546	237727792	15	21525	37597.2
GBC1	GBC1_se99	RAI14	chr5	34562904	34626797	15	17570	36898.2
GBC1	GBC1_se100	ANXA11	chr10	80144068	80206217	20	22160	36680.3
GBC1	GBC1_se101	PLXNA1	chr3	126954460	127018028	14	15313	36278.3
GBC1	GBC1_se102	PLEKHA2	chr8	38899706	38948794	15	13182	36276
GBC1	GBC1_se103	CFLAR	chr2	201116040	201153183	8	20002	36262.7
GBC1	GBC1_se104	SNORA14B	chr1	234961240	235013338	13	16598	36249.8
GBC1	GBC1_se105	ADGRA2	chr8	37780176	37854844	17	21351	36139.3
GBC1	GBC1_se106	SPARC	chr5	151647441	151699930	16	17842	36049.4
GBC1	GBC1_se107	IER5	chr1	181087307	181141590	19	16853	35913.6
GBC1	GBC1_se108	CAPN2	chr1	223698235	223749670	13	18627	35809
GBC1	GBC1_se109	CEBPB	chr20	50304172	50349502	17	21546	35484.3
GBC1	GBC1_se110	RAI14	chr5	34484547	34534803	21	15604	35073.7
GBC1	GBC1_se111	NCOR2	chr12	124478272	124527020	12	11362	35010.8
GBC1	GBC1_se112	SNX33	chr15	75638531	75673382	11	17622	34952.1
GBC1	GBC1_se113	CD1A	chr1	157991803	158043637	13	11873	34894.6
GBC1	GBC1_se114	PYGB	chr20	25223081	25260840	12	11487	34870.4
GBC1	GBC1_se115	NUAK1	chr12	106087050	106141875	20	17869	34506.9
GBC1	GBC1_se116	FNDC3B	chr3	172122711	172184739	19	16386	34326.3
GBC1	GBC1_se117	MBP	chr18	77085897	77133017	15	16810	34143.2
GBC1	GBC1_se118	TNRC18	chr7	5395082	5439490	10	10487	34123.1
GBC1	GBC1_se119	ARHGEF4	chr2	130797382	130893675	12	10695	33952.9
GBC1	GBC1_se120	COPS8	chr2	237171453	237265473	21	16095	33753.2
GBC1	GBC1_se121	SLC25A25	chr9	128067901	128115866	8	14664	33484.4
GBC1	GBC1_se122	BCAR1	chr16	75235252	75266454	10	21711	33373.7
GBC1	GBC1_se123	SLC6A6	chr3	14393601	14439206	12	15725	33191.3
GBC1	GBC1_se124	TNS3	chr7	47470379	47537531	17	13323	33159.7
GBC1	GBC1_se125	SMAD7	chr18	48921854	48953497	5	16545	33101.7
GBC1	GBC1_se126	TRIM8	chr10	102620697	102679416	15	18550	33094
GBC1	GBC1_se127	GNAI2	chr3	50234475	50266438	12	14010	33075.3
GBC1	GBC1_se128	SHF	chr15	45150386	45205078	9	11490	33028.5
GBC1	GBC1_se129	ABCA1	chr9	104841703	104900512	21	15179	32886
GBC1	GBC1_se130	CD93	chr20	23135601	23166495	7	11859	32852.7
GBC1	GBC1_se131	VAC14	chr16	70678375	70717217	15	19554	32720.5
GBC1	GBC1_se132	DNAJB6	chr7	157271420	157320536	11	15343	32667.1
GBC1	GBC1_se133	MAFK	chr7	1495322	1544774	14	20410	32588.9
GBC1	GBC1_se134	MAFF	chr22	38202090	38261970	16	14006	32431
GBC1	GBC1_se135	PALLD	chr4	168831077	168889291	19	14825	32314.6
GBC1	GBC1_se136	ST3GAL4	chr11	126328099	126368958	11	18234	32241.8
GBC1	GBC1_se137	COL8A1	chr3	99637372	99709232	22	15635	32222
GBC1	GBC1_se138	CTNND1	chr11	57761196	57811056	10	9061	32169.7
GBC1	GBC1_se139	TXN2	chr22	36409781	36473672	18	12175	32086.1
GBC1	GBC1_se140	PHLDB2	chr3	111717359	111768881	9	11313	32020.9
GBC1	GBC1_se141	ZFHX3	chr16	73036265	73083862	12	18397	31894.7
GBC1	GBC1_se142	MTUS1	chr8	17714030	17765524	13	17653	31802.7
GBC1	GBC1_se143	CD93	chr20	23081049	23120374	12	10405	31747.1
GBC1	GBC1_se144	HDAC7	chr12	47801698	47829445	6	8671	31703.7
GBC1	GBC1_se145	SBF2-AS1	chr11	9745966	9788291	12	12562	31379.8
GBC1	GBC1_se146	MBNL1	chr3	152266485	152333005	10	10438	31297.7
GBC1	GBC1_se147	GSR	chr8	30687968	30737717	20	20450	31222.5
GBC1	GBC1_se148	DAD1	chr14	22485124	22555602	19	15312	31073.8
GBC1	GBC1_se149	PPFIBP1	chr12	27520791	27576386	24	19826	31049.8
GBC1	GBC1_se150	SH2B3	chr12	111393727	111454839	16	18032	31026.6
GBC1	GBC1_se151	PMEPA1	chr20	57687297	57719286	9	14702	30994.1
GBC1	GBC1_se152	MAP7D1	chr1	36133839	36171722	7	10599	30745.8
GBC1	GBC1_se153	LGALS3	chr14	55071222	55133545	14	14087	30731.5
GBC1	GBC1_se154	PLAU	chr10	73886034	73933012	10	14668	30657.8
GBC1	GBC1_se155	SLC25A51	chr9	37921840	37992996	11	11043	30369.4
GBC1	GBC1_se156	WBP1L	chr10	102752052	102817356	12	15113	30268.4
GBC1	GBC1_se157	LIMS2	chr2	127637359	127684257	10	15204	30169.5
GBC1	GBC1_se158	SFXN5	chr2	73062578	73113624	16	13866	30147.8
GBC1	GBC1_se159	MMP14	chr14	22821695	22853903	10	17545	29956.7
GBC1	GBC1_se160	LINC-PINT	chr7	130910998	130967051	18	17210	29921.1
GBC1	GBC1_se161	ARID5B	chr10	62016633	62085362	15	8076	29828.4
GBC1	GBC1_se162	RAPGEF1	chr9	131694116	131737165	10	14707	29652.2
GBC1	GBC1_se163	VGLL4	chr3	11531022	11571756	12	15050	29642.1
GBC1	GBC1_se164	ANTXR1	chr2	69163361	69214608	17	11190	29508
GBC1	GBC1_se165	HIC1	chr17	2051620	2092492	12	15081	29468.7
GBC1	GBC1_se166	SERPINE1	chr7	101077324	101138643	14	14255	29402.5
GBC1	GBC1_se167	TNS3	chr7	47556422	47610852	14	21286	29212.6
GBC1	GBC1_se168	TXNRD1	chr12	104248220	104297161	13	17250	29193.3
GBC1	GBC1_se169	ARHGEF10L	chr1	17519960	17588852	15	13900	29155.1
GBC1	GBC1_se170	KMT2E-AS1	chr7	104929476	104987768	11	11724	29052.7
GBC1	GBC1_se171	DUSP1	chr5	172757849	172807568	11	16922	29001.1
GBC1	GBC1_se172	KIFC3	chr16	57784337	57836003	13	13413	28974.3
GBC1	GBC1_se173	AHNAK	chr11	62535750	62549805	1	14056	28971.6
GBC1	GBC1_se174	TMEM140	chr7	135146765	135180453	10	16222	28931.3
GBC1	GBC1_se175	RIN2	chr20	19734741	19787976	14	12182	28837.4
GBC1	GBC1_se176	NR2F2	chr15	96329476	96360752	9	17943	28698.9
GBC1	GBC1_se177	HS6ST1	chr2	128276955	128326329	10	15409	28671.5
GBC1	GBC1_se178	PTRH2	chr17	59751778	59791025	17	18373	28646.4
GBC1	GBC1_se179	LMCD1	chr3	8498965	8560960	16	12752	28598.3
GBC1	GBC1_se180	ABALON	chr20	31697677	31723940	8	17086	28450.7
GBC1	GBC1_se181	SNORA14B	chr1	235047107	235084328	11	17787	28355
GBC1	GBC1_se182	SLC25A45	chr11	65358152	65392791	10	12849	28289.7
GBC1	GBC1_se183	DAB2IP	chr9	121597965	121655176	18	14962	28193.6
GBC1	GBC1_se184	CEBPD	chr8	47627461	47693979	10	10012	28183.7
GBC1	GBC1_se185	B4GALT1	chr9	33128460	33168001	11	14870	28161.1
GBC1	GBC1_se186	SH3PXD2A-AS1	chr10	103731463	103785359	17	13525	28106.8
GBC1	GBC1_se187	FTH1	chr11	61954819	61982543	4	6852	28103.8
GBC1	GBC1_se188	LINC01503	chr9	129320040	129353808	11	15014	28000.4
GBC1	GBC1_se189	SMAD3	chr15	67064838	67107762	13	10386	27999.3
GBC1	GBC1_se190	EPHA2	chr1	16149677	16192309	17	17587	27966.6
GBC1	GBC1_se191	PIM3	chr22	49930660	49973048	10	10182	27865.9
GBC1	GBC1_se192	CDC42BPG	chr11	64835296	64871018	15	15562	27759.6
GBC1	GBC1_se193	MAPKAPK2	chr1	206674708	206739856	12	11146	27720.5
GBC1	GBC1_se194	NRARP	chr9	137295256	137321321	6	5402	27647.1
GBC1	GBC1_se195	CMIP	chr16	81574435	81626829	11	12965	27595.9
GBC1	GBC1_se196	CELSR1	chr22	46478967	46542591	17	17507	27491.9
GBC1	GBC1_se197	IRF2BP2	chr1	234589032	234615266	8	11873	27446
GBC1	GBC1_se198	SYNPO	chr5	150598255	150657486	17	16698	27435.8
GBC1	GBC1_se199	KLF6	chr10	3741792	3784163	11	11608	27367.4
GBC1	GBC1_se200	GLI2	chr2	120914493	120953021	12	16279	27343.3
GBC1	GBC1_se201	ZNF131	chr5	42974642	43018825	9	14034	27296.3
GBC1	GBC1_se202	LASP1	chr17	38868412	38913503	11	15949	27289.1
GBC1	GBC1_se203	IL4R	chr16	27313938	27348828	12	9607	27231.6
GBC1	GBC1_se204	MIR2278	chr9	94850364	94893572	11	10015	27039.6
GBC1	GBC1_se205	YWHAG	chr7	76356681	76396740	11	14003	27027.8
GBC1	GBC1_se206	MAML2	chr11	96213133	96268286	15	10916	26980.8
GBC1	GBC1_se207	NCOR2	chr12	124411278	124456835	8	8734	26901.4
GBC1	GBC1_se208	ACKR3	chr2	236731700	236777846	12	11646	26797
GBC1	GBC1_se209	IRF2BPL	chr14	77022394	77052758	8	17756	26796.2
GBC1	GBC1_se210	SRSF5	chr14	69684663	69727373	9	14897	26608.3
GBC1	GBC1_se211	SIX3	chr2	44933679	44960317	7	11392	26504.8
GBC1	GBC1_se212	CSK	chr15	74770973	74803702	8	9342	26471.2
GBC1	GBC1_se213	BAIAP2	chr17	81063933	81098220	8	5551	26421.6
GBC1	GBC1_se214	PTMA	chr2	231600868	231647123	10	16281	26402.4
GBC1	GBC1_se215	TBC1D2B	chr15	78034516	78083451	17	14508	26400.4
GBC1	GBC1_se216	LAPTM4A	chr2	20090896	20150035	14	14208	26376
GBC1	GBC1_se217	SLC48A1	chr12	47735698	47787960	13	12499	26371.4
GBC1	GBC1_se218	SOGA1	chr20	36831091	36879530	15	14628	26336.3
GBC1	GBC1_se219	TRA2B	chr3	185929662	185986579	14	13854	26324.1
GBC1	GBC1_se220	SIAH2	chr3	150724077	150767978	13	13077	26213.3
GBC1	GBC1_se221	SH3TC1	chr4	8163085	8206764	10	13391	26128.8
GBC1	GBC1_se222	MIR21	chr17	59829392	59853680	6	14367	26104.7
GBC1	GBC1_se223	SERTAD2	chr2	64603696	64650047	9	9833	26086.3
GBC1	GBC1_se224	TNS4	chr17	40450930	40498609	18	15649	25961.2
GBC1	GBC1_se225	NDRG4	chr16	58451280	58516752	12	10177	25907.3
GBC1	GBC1_se226	FAM53B	chr10	124602838	124649424	16	15480	25845.9
GBC1	GBC1_se227	TRIM29	chr11	120115456	120148264	7	12047	25839.6
GBC1	GBC1_se228	ACTN1	chr14	68929181	68962499	11	13245	25824.8
GBC1	GBC1_se229	RHOD	chr11	67048816	67083189	11	13154	25786.6
GBC1	GBC1_se230	LINC01605	chr8	37474385	37522617	12	14706	25717.3
GBC1	GBC1_se231	LY6D	chr8	142774917	142821325	10	13148	25626.5
GBC1	GBC1_se232	ASB13	chr10	5582968	5634935	12	8798	25583.4
GBC1	GBC1_se233	HK1	chr10	69334271	69386164	11	11605	25562.5
GBC1	GBC1_se234	ATXN1	chr6	16728106	16781983	17	13034	25543.1
GBC1	GBC1_se235	SHB	chr9	38007922	38048441	17	12181	25490.5
GBC1	GBC1_se236	ATXN1	chr6	16655914	16714153	13	14071	25456.3
GBC1	GBC1_se237	TM4SF1	chr3	149365793	149396982	5	14135	25422.2
GBC1	GBC1_se238	TRIB1	chr8	125497775	125557378	15	13039	25420.7
GBC1	GBC1_se239	STAT6	chr12	57087065	57119444	8	9939	25414.3
GBC1	GBC1_se240	NCK2	chr2	105733455	105796427	10	10416	25402.9
GBC1	GBC1_se241	ANGPTL2	chr9	127153472	127208559	12	13109	25384.1
GBC1	GBC1_se242	ANKRD9	chr14	102499997	102560086	11	10821	25351.5
GBC1	GBC1_se243	CELSR2	chr1	109239177	109282158	10	13043	25311.5
GBC1	GBC1_se244	ITGB6	chr2	160203403	160242323	8	9518	25224.1
GBC1	GBC1_se245	RAPGEF1	chr9	131650243	131679080	13	12317	25183.4
GBC1	GBC1_se246	ALDH4A1	chr1	18904770	18945928	11	14346	25098.1
GBC1	GBC1_se247	COL6A3	chr2	237278969	237333192	14	12129	25045.6
GBC1	GBC1_se248	BRI3	chr7	98276440	98301138	7	9185	24964.7
GBC1	GBC1_se249	MAP3K2	chr2	127386964	127417169	9	14479	24928.2
GBC1	GBC1_se250	PSAP	chr10	71727706	71774159	13	13758	24880.2
GBC1	GBC1_se251	KLF7	chr2	207121980	207166299	12	11889	24854.1
GBC1	GBC1_se252	TRIM14	chr9	98117535	98165112	10	9795	24849.5
GBC1	GBC1_se253	SMURF1	chr7	99097298	99145443	15	15059	24838
GBC1	GBC1_se254	BCL6	chr3	187734043	187750870	5	12092	24828.2
GBC1	GBC1_se255	PCIF1	chr20	45909823	45952757	10	10679	24725.7
GBC1	GBC1_se256	CREB3L2	chr7	137958741	138002464	11	12745	24703.5
GBC1	GBC1_se257	CISH	chr3	50576944	50621256	8	9672	24668.5
GBC1	GBC1_se258	TBC1D2	chr9	98240373	98257653	6	12746	24636.1
GBC1	GBC1_se259	ARHGAP30	chr1	161072167	161097071	8	13642	24520.5
GBC1	GBC1_se260	ZYX	chr7	143375194	143399875	9	16504	24503.3
GBC1	GBC1_se261	S100A10	chr1	151972788	152013224	10	8604	24488
GBC1	GBC1_se262	RUNX1	chr21	34859349	34892661	10	13184	24427.7
GBC1	GBC1_se263	SMAD3	chr15	67120943	67158890	11	13393	24426.5
GBC1	GBC1_se264	NR4A1	chr12	52009295	52055378	10	13725	24382.5
GBC1	GBC1_se265	PIK3C2B	chr1	204438732	204508078	15	11261	24354.3
GBC1	GBC1_se266	ELMSAN1	chr14	73739654	73765340	6	19341	24345.2
GBC1	GBC1_se267	ID3	chr1	23553619	23593649	10	12870	24326.2
GBC1	GBC1_se268	ANKDD1A	chr15	64864917	64898483	6	11890	24321.9
GBC1	GBC1_se269	GLI2	chr2	120758103	120795171	9	11060	24301.8
GBC1	GBC1_se270	RXRA	chr9	134322548	134342146	6	12221	24299.6
GBC1	GBC1_se271	RGS3	chr9	113593709	113636889	11	11399	24180.8
GBC1	GBC1_se272	MIR4687	chr11	3894229	3952059	10	8548	24172.9
GBC1	GBC1_se273	TNS1	chr2	217964724	218010353	13	12054	24160.6
GBC1	GBC1_se274	ARHGEF17	chr11	73305377	73335012	6	10906	24093.3
GBC1	GBC1_se275	MSN	chrX	65666764	65707080	17	13584	24088.8
GBC1	GBC1_se276	PFDN4	chr20	53892615	53935308	11	10180	24053.2
GBC1	GBC1_se277	EIF1	chr17	41654195	41679528	7	9223	24051.2
GBC1	GBC1_se278	TKT	chr3	53232189	53270838	11	11014	24039.7
GBC1	GBC1_se279	JUP	chr17	41755770	41786306	11	10877	23986
GBC1	GBC1_se280	IRS1	chr2	226772804	226801637	4	10744	23980.4
GBC1	GBC1_se281	EPHB3	chr3	184562331	184583981	2	9858	23940.6
GBC1	GBC1_se282	SERPINH1	chr11	75543591	75584703	7	12903	23935.4
GBC1	GBC1_se283	MRVI1	chr11	10629160	10675958	12	8888	23899.7
GBC1	GBC1_se284	DUSP7	chr3	52045153	52063398	3	13860	23869.9
GBC1	GBC1_se285	CSNK1A1	chr5	149440246	149486219	11	11453	23864.6
GBC1	GBC1_se286	GPR157	chr1	9149887	9183634	7	8512	23822
GBC1	GBC1_se287	CALML3-AS1	chr10	5523827	5566314	9	11093	23814
GBC1	GBC1_se288	ITPRIPL2	chr16	19107474	19139054	7	11672	23776.6
GBC1	GBC1_se289	TGFBI	chr5	136016159	136062496	13	13065	23770.9
GBC1	GBC1_se290	SFN	chr1	26848338	26872867	6	7968	23734.3
GBC1	GBC1_se291	RREB1	chr6	7129161	7172096	10	6809	23657.2
GBC1	GBC1_se292	DDIT4	chr10	72243829	72278998	10	13146	23623
GBC1	GBC1_se293	ST5	chr11	8807030	8843480	15	15632	23601.4
GBC1	GBC1_se294	WBP2	chr17	75847440	75881677	8	6078	23589.3
GBC1	GBC1_se295	CD46	chr1	207805644	207840457	8	12074	23530.1
GBC1	GBC1_se296	MYO5A	chr15	52480770	52530199	7	9258	23528.2
GBC1	GBC1_se297	CALD1	chr7	134689839	134742846	10	8488	23392
GBC1	GBC1_se298	NRP2	chr2	205683289	205713042	10	14107	23379.9
GBC1	GBC1_se299	TFEB	chr6	41705808	41735771	7	11174	23371.1
GBC1	GBC1_se300	PDLIM5	chr4	94504606	94564566	13	8225	23324.4
GBC1	GBC1_se301	SEC14L1	chr17	77350785	77394793	10	11337	23280.2
GBC1	GBC1_se302	WNT7B	chr22	45992403	46015177	5	6505	23218.1
GBC1	GBC1_se303	ZBTB7B	chr1	154999001	155017787	3	15204	23146.2
GBC1	GBC1_se304	LYST	chr1	235900781	235954760	13	8469	23119.2
GBC1	GBC1_se305	DOHH	chr19	3423508	3470077	13	13527	23088.9
GBC1	GBC1_se306	SPINT1	chr15	40838939	40874284	11	12597	23023.7
GBC1	GBC1_se307	FOXK1	chr7	4666264	4711912	8	6905	22951.8
GBC1	GBC1_se308	ELL	chr19	18476129	18515872	12	13377	22832.4
GBC1	GBC1_se309	ANLN	chr7	36258407	36304359	10	10501	22810.6
GBC1	GBC1_se310	FOXP1	chr3	71495982	71543113	12	10761	22750.1
GBC1	GBC1_se311	HEY1	chr8	79757383	79801990	13	14684	22615.7
GBC1	GBC1_se312	CHSY1	chr15	101167824	101208551	11	11450	22518
GBC1	GBC1_se313	DNMT3A	chr2	25250807	25316431	9	8362	22489.3
GBC1	GBC1_se314	ANXA4	chr2	69740509	69779772	13	13792	22462.4
GBC1	GBC1_se315	ANPEP	chr15	89799482	89849083	12	14476	22439.5
GBC1	GBC1_se316	BTBD19	chr1	44799228	44812381	1	13154	22379.8
GBC1	GBC1_se317	TGIF1	chr18	3446551	3468115	3	10007	22374.8
GBC1	GBC1_se318	UBE2H	chr7	129824774	129865549	11	12381	22369.2
GBC1	GBC1_se319	WDR1	chr4	10091476	10116065	10	11353	22361.2
GBC1	GBC1_se320	AMOTL2	chr3	134350311	134382371	6	6447	22358.6
GBC1	GBC1_se321	ACKR3	chr2	236567270	236584692	3	15966	22338.5
GBC1	GBC1_se322	SAE1	chr19	47079569	47114436	7	10682	22304.4
GBC1	GBC1_se323	PLXNB2	chr22	50293588	50315048	3	12764	22256.2
GBC1	GBC1_se324	FAM180A	chr7	135645223	135706792	12	9554	22251
GBC1	GBC1_se325	ZNF217	chr20	53585474	53624819	9	10118	22226
GBC1	GBC1_se326	VDAC2	chr10	75195351	75236302	9	8521	22224.1
GBC1	GBC1_se327	FLNB	chr3	58005738	58054286	13	12938	22196.1
GBC1	GBC1_se328	PDGFRB	chr5	150137315	150164822	7	13654	22195.4
GBC1	GBC1_se329	CDCP1	chr3	45123021	45168097	8	10654	22181.9
GBC1	GBC1_se330	UBC	chr12	124916281	124946931	7	7146	22181.4
GBC1	GBC1_se331	SEC14L1	chr17	77433573	77481382	13	12304	22178.6
GBC1	GBC1_se332	RNF217-AS1	chr6	124955039	124985293	8	12074	22176.2
GBC1	GBC1_se333	CEP295NL	chr17	78861840	78897331	8	10482	22174.8
GBC1	GBC1_se334	DLGAP1-AS1	chr18	3585938	3609260	5	13222	22174.6
GBC1	GBC1_se335	SEMA7A	chr15	74385424	74429543	13	12303	22169.8
GBC1	GBC1_se336	RHBDF2	chr17	76491910	76530738	12	10532	22166.9
GBC1	GBC1_se337	PTPRE	chr10	127906089	127946175	9	12494	22159.5
GBC1	GBC1_se338	GAPDH	chr12	6532347	6556162	5	12248	22124.1
GBC1	GBC1_se339	CRAT	chr9	129121013	129147820	4	11515	22078.2
GBC1	GBC1_se340	KLF16	chr19	1842480	1883755	10	11971	22049.1
GBC1	GBC1_se341	SLCO3A1	chr15	91939906	91986158	7	7634	22011.3
GBC1	GBC1_se342	LOXL2	chr8	23326692	23368854	9	7765	21983.3
GBC1	GBC1_se343	SIAH1	chr16	48498888	48542561	9	11830	21819
GBC1	GBC1_se344	COPG1	chr3	129211741	129252975	11	10212	21812.8
GBC1	GBC1_se345	SCHIP1	chr3	159763239	159807796	8	6845	21654.7
GBC1	GBC1_se346	CTSC	chr11	88384534	88434851	12	11765	21565.9
GBC1	GBC1_se347	STRBP	chr9	123323484	123350413	7	11254	21548.6
GBC1	GBC1_se348	LFNG	chr7	2508415	2530195	3	1513	21520.8
GBC1	GBC1_se349	ZBTB7A	chr19	4042395	4068238	6	8350	21506.5
GBC1	GBC1_se350	NDRG1	chr8	133182543	133220798	13	14846	21503.1
GBC1	GBC1_se351	ARRB1	chr11	75310674	75352930	15	12883	21474.5
GBC1	GBC1_se352	UBE2V1	chr20	50084832	50115409	12	12654	21455.9
GBC1	GBC1_se353	CDC5L	chr6	44630471	44668518	8	11437	21390
GBC1	GBC1_se354	RARG	chr12	53205551	53234001	10	15413	21360.3
GBC1	GBC1_se355	MYH9	chr22	36319909	36335287	4	12136	21357
GBC1	GBC1_se356	SYNM	chr15	98883820	98915034	10	14056	21303.6
GBC1	GBC1_se357	ZNF532	chr18	58955889	59005557	12	7146	21277.8
GBC1	GBC1_se358	DCBLD1	chr6	117478515	117514316	13	13587	21269.4
GBC1	GBC1_se359	CTDSP1	chr2	218394197	218407604	1	13408	21267.5
GBC1	GBC1_se360	ABHD17C	chr15	80550148	80596847	11	7265	21238.7
GBC1	GBC1_se361	SH3BP2	chr4	2787680	2806552	6	15907	21225.3
GBC1	GBC1_se362	BAG3	chr10	119651023	119686897	9	10260	21169.2
GBC1	GBC1_se363	ME3	chr11	86587323	86645492	18	11358	21167.7
GBC1	GBC1_se364	KMT2E-AS1	chr7	105000866	105018425	7	6413	21118.2
GBC1	GBC1_se365	IRF2BP2	chr1	234529340	234565364	9	8387	21113.7
GBC1	GBC1_se366	IGF1R	chr15	98754500	98801874	11	11815	21109.9
GBC1	GBC1_se367	SELPLG	chr12	108609648	108648813	13	12742	21090.4
GBC1	GBC1_se368	CLIC4	chr1	24683556	24743864	15	11200	21059.6
GBC1	GBC1_se369	ETV6	chr12	11793650	11839599	8	6506	21030.9
GBC1	GBC1_se370	MIRLET7BHG	chr22	46070887	46082242	1	11356	20971.5
GBC1	GBC1_se371	CDKN1A	chr6	36660809	36693408	7	8469	20928.6
GBC1	GBC1_se372	LIMK1	chr7	74078848	74106922	5	7647	20901.1
GBC1	GBC1_se373	PWWP2B	chr10	132418553	132456393	8	10084	20846.1
GBC1	GBC1_se374	OTULIN	chr5	14440568	14491887	9	7555	20840.6
GBC1	GBC1_se375	DKK3	chr11	11968478	12009346	10	12426	20838.6
GBC1	GBC1_se376	MIR4785	chr2	160374793	160411649	8	8782	20838.4
GBC1	GBC1_se377	EPAS1	chr2	46165007	46201417	14	10837	20742.8
GBC1	GBC1_se378	WDSUB1	chr2	159123103	159158068	12	10760	20734.2
GBC1	GBC1_se379	SLC20A2	chr8	42465995	42499493	10	9049	20695.1
GBC1	GBC1_se380	LHFPL2	chr5	78518551	78549510	10	8714	20674.4
GBC1	GBC1_se381	CXXC5	chr5	139653589	139674156	6	5854	20647.2
GBC1	GBC1_se382	PLAT	chr8	42179748	42215768	11	13330	20628.7
GBC1	GBC1_se383	ECE1	chr1	21318461	21346763	6	7319	20612.3
GBC1	GBC1_se384	AKAP13	chr15	85606135	85644036	11	13257	20572.7
GBC1	GBC1_se385	MAPKBP1	chr15	41773271	41811453	10	9898	20561
GBC1	GBC1_se386	CD82	chr11	44561450	44592623	5	7858	20549.2
GBC1	GBC1_se387	CTDSP2	chr12	57834238	57865958	5	9281	20513.3
GBC1	GBC1_se388	COL15A1	chr9	98958309	98999095	9	7120	20507.2
GBC1	GBC1_se389	UBE2V2	chr8	48396370	48441835	10	7626	20504.7
GBC1	GBC1_se390	LAMA4	chr6	112218430	112254890	14	13300	20475.9
GBC1	GBC1_se391	NDRG1	chr8	133283850	133303447	3	5832	20435.8
GBC1	GBC1_se392	TAGLN2	chr1	159909871	159928100	5	8750	20409.2
GBC1	GBC1_se393	KCTD10	chr12	109451375	109478359	5	8999	20408
GBC1	GBC1_se394	CTDSP2	chr12	57879146	57905591	8	6907	20360
GBC1	GBC1_se395	SUSD1	chr9	112049181	112076155	9	12582	20300.6
GBC1	GBC1_se396	DGKZ	chr11	46344991	46367934	7	13082	20286.2
GBC1	GBC1_se397	TNS1	chr2	217823156	217869820	11	8764	20247.5
GBC1	GBC1_se398	PYGB	chr20	25299829	25338430	10	10056	20242.4
GBC1	GBC1_se399	CENPP	chr9	92592575	92620058	8	11114	20227.5
GBC1	GBC1_se400	BAIAP2	chr17	81018180	81050484	7	9280	20209.4
GBC1	GBC1_se401	TOB1	chr17	50893194	50932722	8	9813	20206.7
GBC1	GBC1_se402	LINC01089	chr12	121791537	121807031	1	15495	20193.3
GBC1	GBC1_se403	USP35	chr11	78179059	78219435	9	10447	20159.7
GBC1	GBC1_se404	JUN	chr1	58727433	58783883	11	7407	20152.7
GBC1	GBC1_se405	NAV2	chr11	20003251	20036329	11	9565	20147.8
GBC1	GBC1_se406	FURIN	chr15	90869107	90887758	6	9801	20128.2
GBC1	GBC1_se407	AKNA	chr9	114367445	114398792	5	7321	20093.4
GBC1	GBC1_se408	SMOX	chr20	4135576	4181444	8	6569	19989.3
GBC1	GBC1_se409	HDAC4	chr2	239263339	239291103	10	11266	19931.8
GBC1	GBC1_se410	PTPRF	chr1	43529816	43553267	9	15705	19931
GBC1	GBC1_se411	SYNJ2	chr6	158019454	158060852	12	10121	19904.2
GBC1	GBC1_se412	ZMYND8	chr20	47351922	47362899	2	9917	19889.2
GBC1	GBC1_se413	PRRC2B	chr9	131393234	131420155	8	11630	19873.1
GBC1	GBC1_se414	HEG1	chr3	125024869	125067335	10	3942	19861.3
GBC1	GBC1_se415	ARAP1	chr11	72719285	72744407	7	12768	19816.2
GBC1	GBC1_se416	RNF19B	chr1	32984620	33011265	12	12879	19781.2
GBC1	GBC1_se417	AP2M1	chr3	184155478	184180578	5	8263	19771.3
GBC1	GBC1_se418	FHL2	chr2	105373615	105410589	9	5749	19725.6
GBC1	GBC1_se419	KRT5	chr12	52493105	52526278	8	14373	19724.7
GBC1	GBC1_se420	ARID5A	chr2	96525086	96552588	8	8992	19707.9
GBC1	GBC1_se421	NID2	chr14	52018665	52068459	13	9271	19683.6
GBC1	GBC1_se422	ZCCHC24	chr10	79375717	79431039	12	6789	19683.6
GBC1	GBC1_se423	KLHL21	chr1	6579364	6605043	4	9911	19659.8
GBC1	GBC1_se424	SIAH1	chr16	48583720	48623948	10	7257	19647.4
GBC1	GBC1_se425	KLF3	chr4	38662868	38688181	5	11587	19554.3
GBC1	GBC1_se426	PTPRE	chr10	127977678	128017396	12	10812	19537.3
GBC1	GBC1_se427	PTGES3	chr12	56686240	56724762	9	9686	19472.9
GBC1	GBC1_se428	SUSD6	chr14	69592961	69629910	6	9274	19450
GBC1	GBC1_se429	HECA	chr6	139125812	139173659	9	5409	19425.9
GBC1	GBC1_se430	TRAF7	chr16	2158917	2195305	9	8966	19398.4
GBC1	GBC1_se431	FAM53B	chr10	124709232	124744734	9	9758	19387.6
GBC1	GBC1_se432	ASPH	chr8	61693661	61723238	7	5524	19378.9
GBC1	GBC1_se433	POFUT2	chr21	45292199	45330587	11	11354	19347.6
GBC1	GBC1_se434	ADGRG1	chr16	57610335	57636499	8	9399	19330
GBC1	GBC1_se435	INAFM2	chr15	40322532	40345178	5	14779	19314.8
GBC1	GBC1_se436	RPL35	chr9	124855021	124872517	7	11197	19289.3
GBC1	GBC1_se437	RND3	chr2	150465658	150488276	8	12692	19277.3
GBC1	GBC1_se438	KMT2D	chr12	49018019	49060410	10	7324	19215.8
GBC1	GBC1_se439	SLC1A4	chr2	64819741	64865743	6	5687	19182.8
GBC1	GBC1_se440	OGDH	chr7	44606663	44641549	8	6955	19176.8
GBC1	GBC1_se441	NDRG1	chr8	133353927	133389700	9	7817	19156.4
GBC1	GBC1_se442	MAF	chr16	79589665	79618996	8	8748	19153.1
GBC1	GBC1_se443	IER2	chr19	13149461	13173692	9	11091	19149.8
GBC1	GBC1_se444	GTF2I	chr7	74575520	74613493	7	5272	19127
GBC1	GBC1_se445	GPC1	chr2	240440939	240462682	6	15053	19123
GBC1	GBC1_se446	MAP3K11	chr11	65607617	65635776	8	9013	19117.1
GBC1	GBC1_se447	PARN	chr16	14300881	14331705	6	7357	19092.4
GBC1	GBC1_se448	PCDH1	chr5	141842685	141879795	8	7056	19082
GBC1	GBC1_se449	ADSS	chr1	244341895	244396244	9	8140	19060.2
GBC1	GBC1_se450	CSF1	chr1	109863972	109914206	9	9037	19028.6
GBC1	GBC1_se451	BMF	chr15	40091763	40109557	4	13553	18982.6
GBC1	GBC1_se452	LPP	chr3	188257699	188299290	10	8367	18973.8
GBC1	GBC1_se453	ITGB8	chr7	20329500	20355663	7	5455	18973.4
GBC1	GBC1_se454	SOX18	chr20	64035911	64067908	7	9068	18878.2
GBC1	GBC1_se455	ZBTB17	chr1	15938670	15966490	7	9014	18873.1
GBC1	GBC1_se456	KLF9	chr9	70403322	70421679	4	7265	18856.3
GBC1	GBC1_se457	TMCC2	chr1	205257690	205288365	9	11213	18846.7
GBC1	GBC1_se458	TXNIP	chr1	145976989	146002008	6	11566	18819.3
GBC1	GBC1_se459	SCARB2	chr4	76193515	76216855	8	13009	18795.7
GBC1	GBC1_se460	DIP2B	chr12	50513082	50544156	11	12360	18793.6
GBC1	GBC1_se461	MIR24-1	chr9	95084933	95094821	1	9889	18793.1
GBC1	GBC1_se462	KIAA1217	chr10	24415603	24466833	13	10344	18786
GBC1	GBC1_se463	B3GNT5	chr3	183241667	183268691	5	5942	18765.5
GBC1	GBC1_se464	MARCKS	chr6	113620768	113655589	8	9737	18765
GBC1	GBC1_se465	FHL3	chr1	37999238	38031694	7	9146	18733.6
GBC1	GBC1_se466	IQSEC1	chr3	12991834	13025642	8	11290	18712.7
GBC1	GBC1_se467	TBC1D2	chr9	98192817	98225653	10	8573	18710
GBC1	GBC1_se468	RARRES1	chr3	158709639	158748684	10	10980	18706.5
GBC1	GBC1_se469	S100A11	chr1	152032079	152051846	4	10122	18701.6
GBC1	GBC1_se470	WDR26	chr1	224423739	224459936	6	7443	18695.8
GBC1	GBC1_se471	CAV1	chr7	116498952	116530868	7	9394	18683.6
GBC1	GBC1_se472	BCAR3	chr1	93597764	93631081	8	6877	18677.5
GBC1	GBC1_se473	MFHAS1	chr8	8870705	8894181	5	7567	18670.5
GBC1	GBC1_se474	UBE2H	chr7	129947449	129971283	7	10630	18631
GBC1	GBC1_se475	RAB27A	chr15	55250515	55291015	7	5404	18585.5
GBC1	GBC1_se476	AHNAK2	chr14	104957121	104984719	3	9172	18581.7
GBC1	GBC1_se477	SULF2	chr20	47763548	47801296	7	7441	18564.5
GBC1	GBC1_se478	PTHLH	chr12	27963104	27989337	8	9899	18559.8
GBC1	GBC1_se479	MARVELD1	chr10	97683023	97719672	6	10714	18559.1
GBC1	GBC1_se480	RICTOR	chr5	39194694	39232421	12	10077	18554.1
GBC1	GBC1_se481	RUNX2	chr6	45419453	45446184	7	7716	18489.8
GBC1	GBC1_se482	CREB3L2	chr7	137873101	137899735	7	7297	18468
GBC1	GBC1_se483	NTMT1	chr9	129544705	129582162	7	9658	18466.3
GBC1	GBC1_se484	COL5A1	chr9	134757506	134800915	10	6363	18453.2
GBC1	GBC1_se485	UMPS	chr3	124773817	124800592	9	7595	18434.6
GBC1	GBC1_se486	BAHD1	chr15	40436132	40472639	8	7976	18406.8
GBC1	GBC1_se487	ZNF703	chr8	37690006	37712158	5	10090	18406.1
GBC1	GBC1_se488	PISD	chr22	31601936	31647250	10	8769	18393
GBC1	GBC1_se489	SEC14L1	chr17	77306214	77328400	6	10116	18332.3
GBC1	GBC1_se490	ATP8B1	chr18	57767510	57804452	9	9693	18330.6
GBC1	GBC1_se491	FADD	chr11	70130425	70162381	8	7459	18310.8
GBC1	GBC1_se492	CEBPD	chr8	47491692	47527732	8	10390	18185.8
GBC1	GBC1_se493	CUEDC1	chr17	57888711	57918464	7	6711	18173.1
GBC1	GBC1_se494	TNFSF10	chr3	172591412	172629564	10	11846	18160.4
GBC1	GBC1_se495	YPEL2	chr17	59352847	59382256	8	11649	18115.9
GBC1	GBC1_se496	COL4A2	chr13	110387488	110424070	10	7687	18082.5
GBC1	GBC1_se497	HOXA3	chr7	27096228	27118868	6	10622	18075.8
GBC1	GBC1_se498	BMP7	chr20	57198965	57247801	7	5481	18054.7
GBC1	GBC1_se499	SIRPA	chr20	1802162	1830983	9	12497	18027.5
GBC1	GBC1_se500	MAP3K8	chr10	30431250	30459622	6	8037	18013.4
GBC1	GBC1_se501	FOXN2	chr2	48305043	48329775	7	8135	17999.9
GBC1	GBC1_se502	TP63	chr3	189779542	189808547	10	9775	17968.6
GBC1	GBC1_se503	RIN2	chr20	19863289	19890231	4	9567	17964.9
GBC1	GBC1_se504	C15orf62	chr15	40768915	40805643	10	7334	17945.3
GBC1	GBC1_se505	HAND2	chr4	173506955	173538885	8	10846	17938.3
GBC1	GBC1_se506	ELF4	chrX	130082095	130119469	6	6941	17932
GBC1	GBC1_se507	DSE	chr6	116369777	116405807	12	7791	17928.5
GBC1	GBC1_se508	AP2S1	chr19	46821371	46863530	10	8425	17926
GBC1	GBC1_se509	DSTN	chr20	17557059	17573407	7	9677	17923.9
GBC1	GBC1_se510	WIPF1	chr2	174573729	174614707	12	11190	17907.4
GBC1	GBC1_se511	SLC16A5	chr17	75065280	75097500	7	5571	17898.2
GBC1	GBC1_se512	WDR91	chr7	135193187	135214398	6	10745	17876.6
GBC1	GBC1_se513	CROCC	chr1	16888672	16930561	10	10766	17869.8
GBC1	GBC1_se514	AMIGO2	chr12	47068531	47098294	9	7772	17866.7
GBC1	GBC1_se515	ALDOA	chr16	30051649	30077235	5	10944	17864.1
GBC1	GBC1_se516	PTMA	chr2	231701739	231716769	5	5979	17852.6
GBC1	GBC1_se517	ITGB2	chr21	44896564	44933125	10	9947	17834.5
GBC1	GBC1_se518	NOL4L	chr20	32451559	32484949	12	12776	17826.9
GBC1	GBC1_se519	CREB3L1	chr11	46272190	46299131	9	7643	17789.1
GBC1	GBC1_se520	IER5L	chr9	129163648	129179629	4	10340	17716.5
GBC1	GBC1_se521	IL1R1	chr2	102020554	102065829	11	9532	17716.1
GBC1	GBC1_se522	CD44	chr11	35213436	35246897	7	6336	17680.8
GBC1	GBC1_se523	WSB1	chr17	27319861	27354609	11	8853	17658.9
GBC1	GBC1_se524	PXDC1	chr6	3732800	3766701	9	9557	17615
GBC1	GBC1_se525	PANX1	chr11	94128343	94152972	8	8411	17592.5
GBC1	GBC1_se526	CCNL1	chr3	157077040	157102554	6	5641	17591.9
GBC1	GBC1_se527	ZNF750	chr17	82844616	82877185	9	13620	17590.5
GBC1	GBC1_se528	JUNB	chr19	12783652	12794166	3	8480	17566.8
GBC1	GBC1_se529	C15orf39	chr15	75177682	75215831	7	6221	17556.2
GBC1	GBC1_se530	RRBP1	chr20	17614007	17648538	8	7625	17514.1
GBC1	GBC1_se531	UPP1	chr7	48084798	48098559	5	10997	17512.2
GBC1	GBC1_se532	FEM1B	chr15	68256386	68282273	6	7111	17466
GBC1	GBC1_se533	PRKCH	chr14	61320990	61368473	10	6513	17464.2
GBC1	GBC1_se534	RALA	chr7	39588811	39625647	8	8121	17452.9
GBC1	GBC1_se535	VCPKMT	chr14	50035325	50065230	8	8846	17419.7
GBC1	GBC1_se536	CTSD	chr11	1748895	1763446	4	4416	17403
GBC1	GBC1_se537	OTULIN	chr5	14659588	14687495	4	6458	17397.2
GBC1	GBC1_se538	ST14	chr11	130145969	130182873	9	10456	17363.3
GBC1	GBC1_se539	TMEM144	chr4	158155638	158172986	8	12513	17304.6
GBC1	GBC1_se540	STK24	chr13	98543019	98579347	7	5651	17274
GBC1	GBC1_se541	CMTM3	chr16	66603689	66620297	3	5190	17264
GBC1	GBC1_se542	GPR157	chr1	9099895	9130368	6	7580	17259.9
GBC1	GBC1_se543	FNDC3B	chr3	172037695	172066722	6	8492	17253.6
GBC1	GBC1_se544	H3F3AP4	chr1	226104039	226134303	6	9484	17250.5
GBC1	GBC1_se545	GPC1	chr2	240370002	240397983	6	5499	17230.7
GBC1	GBC1_se546	ETV6	chr12	11648307	11675060	9	10345	17186.1
GBC1	GBC1_se547	MRPL33	chr2	27705898	27737598	9	10272	17178.2
GBC1	GBC1_se548	BRD4	chr19	15247122	15285347	8	10362	17113.3
GBC1	GBC1_se549	TSSC4	chr11	2379822	2402767	6	11499	17094
GBC1	GBC1_se550	CD300A	chr17	74430298	74478891	8	9016	17080.4
GBC1	GBC1_se551	MSI2	chr17	57440163	57479135	9	7860	17065.8
GBC1	GBC1_se552	SLA	chr8	133113154	133153118	10	7796	17064.6
GBC1	GBC1_se553	KRT78	chr12	52860157	52879477	9	10029	17055.7
GBC1	GBC1_se554	DSG1	chr18	31225624	31257170	12	10131	17015.9
GBC1	GBC1_se555	MNT	chr17	2381967	2402029	8	7242	16986.5
GBC1	GBC1_se556	FOXE1	chr9	97852012	97888741	10	11511	16972.5
GBC1	GBC1_se557	SRC	chr20	37336269	37359325	6	8494	16955.4
GBC1	GBC1_se558	STK40	chr1	36367520	36388245	5	4794	16936.5
GBC1	GBC1_se559	SUSD6	chr14	69643076	69668419	12	8751	16934.2
GBC1	GBC1_se560	AP5Z1	chr7	4738511	4762399	7	6869	16929.4
GBC1	GBC1_se561	PRELP	chr1	203440182	203488138	9	6829	16928.5
GBC1	GBC1_se562	MFGE8	chr15	88894365	88914842	5	4759	16909.9
GBC1	GBC1_se563	ATL3	chr11	63535590	63575494	9	7898	16895.4
GBC1	GBC1_se564	CD59	chr11	33721472	33738164	3	9038	16835.6
GBC1	GBC1_se565	C1orf116	chr1	207002237	207033267	8	6692	16833.8
GBC1	GBC1_se566	PHLDB1	chr11	118607513	118625467	6	4800	16821.1
GBC1	GBC1_se567	RUNX1	chr21	34983271	35007068	7	10701	16807.8
GBC1	GBC1_se568	RUNX1	chr21	34786773	34820855	13	9997	16799
GBC1	GBC1_se569	ARHGAP31	chr3	119293735	119324033	5	5422	16785.1
GBC1	GBC1_se570	H2AFY	chr5	135377681	135399951	8	11733	16755.9
GBC1	GBC1_se571	SPEN	chr1	15825351	15858101	8	8068	16751.6
GBC1	GBC1_se572	CLIC3	chr9	136994016	137028079	4	7263	16748.8
GBC1	GBC1_se573	SLC47A2	chr17	19706143	19742990	10	9569	16732.2
GBC1	GBC1_se574	SMAD7	chr18	48728514	48759838	8	6118	16708.2
GBC1	GBC1_se575	COL27A1	chr9	114154105	114185216	7	7654	16691.1
GBC1	GBC1_se576	ENSA	chr1	150604361	150630674	8	6281	16685.1
GBC1	GBC1_se577	SLCO3A1	chr15	91852179	91873457	4	6174	16667.1
GBC1	GBC1_se578	CDK5RAP2	chr9	120400341	120414592	4	7956	16650.9
GBC1	GBC1_se579	RAP2B	chr3	153155927	153167802	3	6981	16641.6
GBC1	GBC1_se580	CDC42EP2	chr11	65278356	65317423	7	4309	16607.4
GBC1	GBC1_se581	SMIM19	chr8	42515632	42555237	8	7780	16574.7
GBC1	GBC1_se582	GLRX	chr5	95808195	95843413	7	8087	16573.6
GBC1	GBC1_se583	LDHA	chr11	18382989	18404412	4	4281	16566.4
GBC1	GBC1_se584	MAP3K14-AS1	chr17	45221488	45249029	5	12009	16557.6
GBC1	GBC1_se585	MICALL2	chr7	1447512	1472138	9	7515	16541.3
GBC1	GBC1_se586	ERRFI1	chr1	8004068	8041371	7	6511	16536.4
GBC1	GBC1_se587	CAPG	chr2	85405691	85422074	7	10594	16522.3
GBC1	GBC1_se588	ETS2	chr21	38797439	38833543	7	8069	16514
GBC1	GBC1_se589	INF2	chr14	104677251	104695207	4	11113	16508.7
GBC1	GBC1_se590	GADD45A	chr1	67722535	67767014	8	4774	16497.3
GBC1	GBC1_se591	LARP1	chr5	154750355	154788497	8	7121	16496.4
GBC1	GBC1_se592	TNS4	chr17	40538306	40562164	8	11401	16493
GBC1	GBC1_se593	THBS2	chr6	169205111	169252635	10	6291	16481.3
GBC1	GBC1_se594	ABL1	chr9	130823777	130861235	6	6365	16470.3
GBC1	GBC1_se595	CDYL	chr6	4910396	4958114	8	5982	16467.5
GBC1	GBC1_se596	C1orf198	chr1	230844458	230877268	10	9152	16467.3
GBC1	GBC1_se597	PLEKHO2	chr15	64823965	64852128	7	10393	16466.9
GBC1	GBC1_se598	ESYT2	chr7	158811297	158830797	4	4724	16461.9
GBC1	GBC1_se599	WEE1	chr11	9565229	9577952	4	8739	16458.5
GBC1	GBC1_se600	ABCA1	chr9	105052328	105072758	6	3695	16448.2
GBC1	GBC1_se601	ARHGDIA	chr17	81858338	81886605	6	10855	16440.1
GBC1	GBC1_se602	SLC44A3	chr1	94854280	94884397	8	9109	16428.8
GBC1	GBC1_se603	PLEKHG5	chr1	6471113	6507010	5	4309	16412.1
GBC1	GBC1_se604	FGD6	chr12	95198929	95220505	8	9011	16406.4
GBC1	GBC1_se605	SSR1	chr6	7201121	7243697	11	7747	16400.3
GBC1	GBC1_se606	AFAP1	chr4	7959370	7984909	8	7691	16398.6
GBC1	GBC1_se607	HSD11B2	chr16	67428068	67459929	7	4671	16392.5
GBC1	GBC1_se608	VAV2	chr9	133871885	133894664	7	9672	16387.2
GBC1	GBC1_se609	NTRK2	chr9	84667044	84686225	6	10944	16386.3
GBC1	GBC1_se610	CMTM7	chr3	32392518	32422929	7	5522	16382.4
GBC1	GBC1_se611	UBTD1	chr10	97537599	97570261	7	11200	16380
GBC1	GBC1_se612	THBS2	chr6	169146283	169173934	7	6478	16377.7
GBC1	GBC1_se613	MCFD2	chr2	46955200	46971114	3	1873	16377.1
GBC1	GBC1_se614	MAML2	chr11	96294521	96325483	9	5692	16372.7
GBC1	GBC1_se615	PLXDC2	chr10	19815299	19854336	6	7627	16352.6
GBC1	GBC1_se616	NSMCE1	chr16	27234929	27258904	7	12593	16322.2
GBC1	GBC1_se617	RAB14	chr9	121184066	121213695	9	6286	16319.7
GBC1	GBC1_se618	MORC3	chr21	36422341	36460403	9	7960	16305.8
GBC1	GBC1_se619	NCOR2	chr12	124361390	124389623	7	7698	16284.8
GBC1	GBC1_se620	CTNNAL1	chr9	108537699	108580448	7	4218	16274.5
GBC1	GBC1_se621	RAB31	chr18	9741241	9783098	8	4724	16274
GBC1	GBC1_se622	SNORA14B	chr1	234862849	234899488	9	8380	16253.1
GBC1	GBC1_se623	PROM2	chr2	95274102	95293796	6	6385	16243.6
GBC1	GBC1_se624	KLF6	chr10	3802643	3829944	6	7088	16238.6
GBC1	GBC1_se625	CSRP1	chr1	201531150	201563105	8	9486	16236.3
GBC1	GBC1_se626	SYNGR2	chr17	78140798	78174759	10	4877	16233.4
GBC1	GBC1_se627	ETV6	chr12	11745906	11778711	10	9488	16222.1
GBC1	GBC1_se628	RHOB	chr2	20415446	20450927	9	7416	16218.4
GBC1	GBC1_se629	CD59	chr11	33670657	33701985	7	5139	16215.4
GBC1	GBC1_se630	PHF2	chr9	93566619	93594760	4	5200	16209.2
GBC1	GBC1_se631	FGD2	chr6	37053942	37086078	9	9093	16196.5
GBC1	GBC1_se632	APOLD1	chr12	12717313	12737620	5	9029	16192.8
GBC1	GBC1_se633	BCL2L10	chr15	52068953	52104713	9	10845	16167.1
GBC1	GBC1_se634	FLNB	chr3	57949791	57984257	10	8318	16140.4
GBC1	GBC1_se635	NFIC	chr19	3358267	3387426	8	12148	16130.8
GBC1	GBC1_se636	LRIG1	chr3	66394421	66432190	12	8048	16127.4
GBC1	GBC1_se637	CSRNP1	chr3	39140650	39154436	3	8689	16085.5
GBC1	GBC1_se638	GNA12	chr7	2795592	2825827	9	9534	16079
GBC1	GBC1_se639	CSNK1D	chr17	82267475	82298642	9	6590	16072.8
GBC1	GBC1_se640	LBR	chr1	225444943	225469572	10	11868	16070.4
GBC1	GBC1_se641	PPP1CB	chr2	28583808	28620814	8	5108	16060.6
GBC1	GBC1_se642	TMEM75	chr8	127911161	127950274	9	5047	16020.7
GBC1	GBC1_se643	NAV1	chr1	201696491	201722193	7	10156	16014.9
GBC1	GBC1_se644	KCMF1	chr2	84945595	84972822	4	6435	15987.7
GBC1	GBC1_se645	NAV2	chr11	20102551	20132608	5	7811	15984.3
GBC1	GBC1_se646	PSAP	chr10	71836063	71868471	9	8467	15977.1
GBC1	GBC1_se647	THEMIS2	chr1	27858210	27887939	9	9768	15976.4
GBC1	GBC1_se648	FOXK1	chr7	4612910	4650605	7	8505	15956.3
GBC1	GBC1_se649	AKIRIN2	chr6	87690683	87723650	9	8816	15956
GBC1	GBC1_se650	MIR24-1	chr9	95098215	95107678	1	9464	15955.6
GBC1	GBC1_se651	TK2	chr16	66511533	66526750	6	7354	15947.4
GBC1	GBC1_se652	GPX1	chr3	49339564	49371236	6	8495	15915.2
GBC1	GBC1_se653	GRB7	chr17	39739449	39758657	3	5936	15913.8
GBC1	GBC1_se654	INO80C	chr18	35441703	35480712	11	7546	15900.1
GBC1	GBC1_se655	PARVA	chr11	12397941	12442458	5	3180	15897
GBC1	GBC1_se656	MIR3605	chr1	33324557	33347242	7	6869	15852.3
GBC1	GBC1_se657	ACTR3	chr2	113877804	113903991	6	5042	15845.8
GBC1	GBC1_se658	IL6R	chr1	154405404	154433609	7	8330	15831.5
GBC1	GBC1_se659	KYNU	chr2	142860004	142882023	6	6404	15825.1
GBC1	GBC1_se660	PSMG3	chr7	1557958	1579625	7	10204	15814.7
GBC1	GBC1_se661	FNIP2	chr4	158803025	158825813	5	6092	15808
GBC1	GBC1_se662	CCDC80	chr3	112629272	112654547	8	11840	15796.9
GBC1	GBC1_se663	COL16A1	chr1	31688980	31715834	9	8775	15792.8
GBC1	GBC1_se664	FOXK2	chr17	82520133	82552277	10	9886	15750.6
GBC1	GBC1_se665	AFF1	chr4	86999912	87034167	11	9395	15750.4
GBC1	GBC1_se666	TOM1	chr22	35300880	35333654	10	8144	15734.8
GBC1	GBC1_se667	MYEOV	chr11	69294512	69320950	6	7538	15725.3
GBC1	GBC1_se668	CLDN23	chr8	8327261	8348852	7	7853	15711.8
GBC1	GBC1_se669	SRP14-AS1	chr15	40038044	40056230	5	11090	15700
GBC1	GBC1_se670	ITGB5	chr3	124858873	124886773	6	3582	15691
GBC1	GBC1_se671	MDFI	chr6	41622465	41656719	10	7741	15684.9
GBC1	GBC1_se672	FAM180A	chr7	135733801	135772467	6	8150	15675.2
GBC1	GBC1_se673	DYRK2	chr12	67645740	67677377	6	7384	15673
GBC1	GBC1_se674	RIN3	chr14	92511553	92554034	8	5412	15667
GBC1	GBC1_se675	ADAM8	chr10	133252074	133281189	9	6077	15643.5
GBC1	GBC1_se676	ZMIZ1	chr10	78944933	78978596	6	7045	15623
GBC1	GBC1_se677	COL6A3	chr2	237470000	237501294	5	8088	15622
GBC1	GBC1_se678	KIAA0930	chr22	45197548	45228278	6	9054	15620.1
GBC1	GBC1_se679	C6orf132	chr6	42099142	42125024	8	8758	15619.8
GBC1	GBC1_se680	MYO18A	chr17	29133352	29157375	4	2124	15607.7
GBC1	GBC1_se681	CYB561	chr17	63433200	63461384	9	10600	15605.5
GBC1	GBC1_se682	RNF216	chr7	5677710	5704933	6	5068	15574.3
GBC1	GBC1_se683	LINC00578	chr3	177589691	177620091	9	9970	15573.9
GBC1	GBC1_se684	EIF4EBP1	chr8	38029962	38067904	8	5624	15571.4
GBC1	GBC1_se685	PCYOX1L	chr5	149403876	149425472	8	9049	15564.2
GBC1	GBC1_se686	ARF1	chr1	228075654	228096838	7	6287	15561.8
GBC1	GBC1_se687	PGAM1	chr10	97405804	97428719	6	8607	15534.1
GBC1	GBC1_se688	STARD10	chr11	72771601	72798038	7	7812	15518.5
GBC1	GBC1_se689	PYGO2	chr1	154956901	154973305	5	5912	15514.9
GBC1	GBC1_se690	ATP6V0C	chr16	2497414	2520148	9	12832	15509.1
GBC1	GBC1_se691	VEGFA	chr6	43759432	43783587	5	9285	15505.1
GBC1	GBC1_se692	ST6GALNAC6	chr9	127898593	127919828	4	7371	15503.7
GBC1	GBC1_se693	SLC29A1	chr6	44218441	44241772	5	8189	15449.8
GBC1	GBC1_se694	ACTB	chr7	5526167	5539418	3	6846	15420.2
GBC1	GBC1_se695	TRMT61A	chr14	103512633	103547401	9	8100	15405.7
GBC1	GBC1_se696	SLC6A6	chr3	14353217	14378234	7	5261	15403
GBC1	GBC1_se697	PDGFB	chr22	39239822	39266864	5	6639	15395
GBC1	GBC1_se698	BCL3	chr19	44737156	44755170	7	12009	15373.1
GBC1	GBC1_se699	ZC3H12A	chr1	37473230	37479655	1	6426	15364.1
GBC1	GBC1_se700	RUNX1	chr21	35021868	35049307	9	6770	15363.1
GBC1	GBC1_se701	FOSB	chr19	45439754	45470817	6	6319	15360.7
GBC1	GBC1_se702	CARHSP1	chr16	8848795	8885516	6	5480	15349.4
GBC1	GBC1_se703	DST	chr6	56688825	56731202	11	9079	15332
GBC1	GBC1_se704	LZTS2	chr10	100997623	101013194	4	5803	15268.9
GBC1	GBC1_se705	ARRDC2	chr19	17998072	18026823	7	12348	15266.8
GBC1	GBC1_se706	MEDAG	chr13	30844577	30873311	7	6373	15260.6
GBC1	GBC1_se707	ETV6	chr12	11854058	11886780	8	7931	15255
GBC1	GBC1_se708	TMEM51	chr1	15154696	15190158	8	6799	15248.7
GBC1	GBC1_se709	TBL1XR1	chr3	177174150	177199748	7	13021	15241
GBC1	GBC1_se710	MXD1	chr2	69900851	69933841	6	5138	15238.1
GBC1	GBC1_se711	IRF6	chr1	209791775	209826627	9	6538	15223.4
GBC1	GBC1_se712	DNAJB2	chr2	219272149	219290176	3	5546	15218.4
GBC1	GBC1_se713	BCL10	chr1	85274970	85298924	4	5469	15218
GBC1	GBC1_se714	PLOD2	chr3	146122155	146161768	6	5346	15215.4
GBC1	GBC1_se715	EEF2K	chr16	22188712	22207758	5	5149	15206.3
GBC1	GBC1_se716	GLI2	chr2	120851636	120880112	7	4882	15191.9
GBC1	GBC1_se717	PXN	chr12	120228543	120241579	6	8110	15157
GBC1	GBC1_se718	GADD45B	chr19	2474955	2512159	9	10538	15130.9
GBC1	GBC1_se719	PPM1M	chr3	52234857	52254228	7	10059	15088.1
GBC1	GBC1_se720	PTPN1	chr20	50548613	50587941	6	5620	15058.7
GBC1	GBC1_se721	RRP1B	chr21	43574857	43612971	9	5485	15043.6
GBC1	GBC1_se722	ST3GAL4	chr11	126391674	126417008	5	5870	15043.3
GBC1	GBC1_se723	RARA	chr17	40330140	40349068	5	7323	15038.3
GBC1	GBC1_se724	PTPN3	chr9	109441264	109476880	7	7689	15030
GBC1	GBC1_se725	ANKRD35	chr1	145857589	145892648	5	8664	15012.3
GBC1	GBC1_se726	KLHL25	chr15	85761260	85795001	9	10306	14991.1
GBC1	GBC1_se727	FAM49B	chr8	129970574	129995487	9	9138	14990.2
GBC1	GBC1_se728	DNAJB12	chr10	72315108	72329893	7	4865	14975.7
GBC1	GBC1_se729	TRUB2	chr9	128295522	128329199	7	6279	14962.7
GBC1	GBC1_se730	TRAK1	chr3	42013436	42046394	11	8265	14953
GBC1	GBC1_se731	BHLHE41	chr12	26113829	26135431	4	7744	14901.1
GBC1	GBC1_se732	ARF6	chr14	49946426	49982868	11	9580	14897.5
GBC1	GBC1_se733	PAG1	chr8	81064022	81112595	7	4768	14897.3
GBC1	GBC1_se734	H1FX	chr3	129305554	129329581	5	9005	14858.3
GBC1	GBC1_se735	PHLDA1	chr12	76020101	76035418	7	8038	14833
GBC1	GBC1_se736	MSC	chr8	71830615	71863145	10	7976	14830.4
GBC1	GBC1_se737	RAP2B	chr3	153208879	153253209	7	7661	14824
GBC1	GBC1_se738	AHR	chr7	17297503	17312741	5	9788	14817.4
GBC1	GBC1_se739	UCK1	chr9	131584873	131611009	9	12579	14790.4
GBC1	GBC1_se740	RCSD1	chr1	167617679	167663490	9	4630	14774
GBC1	GBC1_se741	CHST11	chr12	104454820	104479014	7	7608	14763.2
GBC1	GBC1_se742	CLCF1	chr11	67355721	67383007	6	10303	14759
GBC1	GBC1_se743	BCAR1	chr16	75288084	75323158	6	4982	14748.6
GBC1	GBC1_se744	SLC25A37	chr8	23527876	23545374	5	6045	14722.8
GBC1	GBC1_se745	NCOR2	chr12	124545156	124572133	7	7904	14721.3
GBC1	GBC1_se746	MAP2K3	chr17	21275334	21295685	4	5150	14701.6
GBC1	GBC1_se747	AUH	chr9	91178127	91208882	8	10143	14679.4
GBC1	GBC1_se748	FBLN2	chr3	13513645	13550592	7	6767	14679
GBC1	GBC1_se749	NFKBIZ	chr3	102123367	102165541	10	6158	14672.3
GBC1	GBC1_se750	TSPAN15	chr10	69459712	69484588	7	8671	14664.4
GBC1	GBC1_se751	TGFBR1	chr9	99103606	99136013	7	6456	14654.4
GBC1	GBC1_se752	PLEKHM2	chr1	15679818	15704346	6	5422	14645.7
GBC1	GBC1_se753	PPP1CB	chr2	28633445	28663076	6	4608	14605.1
GBC1	GBC1_se754	CLIP2	chr7	74271556	74303168	9	8525	14598.4
GBC1	GBC1_se755	FAM78A	chr9	131252634	131277603	8	6950	14574.4
GBC1	GBC1_se756	UBASH3B	chr11	122780886	122817740	7	5806	14557.3
GBC1	GBC1_se757	RAP1GAP	chr1	21614491	21640942	5	5790	14550.7
GBC1	GBC1_se758	AKR1B1	chr7	134431848	134459110	7	5873	14549.7
GBC1	GBC1_se759	FCHSD2	chr11	73140434	73160552	7	7662	14521.2
GBC1	GBC1_se760	LIMS1	chr2	108571973	108594379	9	11460	14512.4
GBC1	GBC1_se761	ZNF217	chr20	53735210	53754707	4	7321	14494.1
GBC1	GBC1_se762	DGKA	chr12	55926211	55940561	4	7654	14493.5
GBC1	GBC1_se763	SYK	chr9	90912136	90945716	7	4707	14462.9
GBC1	GBC1_se764	WEE1	chr11	9601502	9631693	5	3585	14452.4
GBC1	GBC1_se765	CORO1C	chr12	108688783	108704957	7	9045	14448.2
GBC1	GBC1_se766	FAM83G	chr17	18981047	19014762	10	8473	14446.9
GBC1	GBC1_se767	PCSK5	chr9	75891230	75913401	4	3759	14442.2
GBC1	GBC1_se768	TRAF3IP2	chr6	111588240	111606971	6	9361	14432.2
GBC1	GBC1_se769	ARL6IP5	chr3	69081617	69098440	7	7013	14419
GBC1	GBC1_se770	CA12	chr15	63368924	63383372	5	5093	14374.3
GBC1	GBC1_se771	KLF5	chr13	73056004	73090523	7	4758	14356.5
GBC1	GBC1_se772	NAMPT	chr7	106270491	106290493	6	7376	14321.4
GBC1	GBC1_se773	RELA	chr11	65649614	65663920	3	7300	14303.1
GBC1	GBC1_se774	CLCN6	chr1	11784904	11806624	5	6434	14270
GBC1	GBC1_se775	FSCN1	chr7	5553317	5570514	6	9141	14251.2
GBC1	GBC1_se776	SYPL1	chr7	106050200	106070556	5	4356	14237
GBC1	GBC1_se777	FSCN1	chr7	5593162	5607826	6	7389	14222.6
GBC1	GBC1_se778	ZDHHC7	chr16	84983054	85006427	7	7163	14220.1
GBC1	GBC1_se779	FAM120AOS	chr9	93447806	93469604	4	7090	14212.3
GBC1	GBC1_se780	EPCAM	chr2	47310427	47346756	8	5205	14211.9
GBC1	GBC1_se781	TINAGL1	chr1	31562999	31591199	8	9590	14207.2
GBC1	GBC1_se782	VDR	chr12	47881546	47905633	5	5797	14204.1
GBC1	GBC1_se783	SSPN	chr12	26274520	26299826	7	6834	14176.4
GBC1	GBC1_se784	NBL1	chr1	19640405	19657186	5	6185	14158.1
GBC1	GBC1_se785	DNAJB6	chr7	157335811	157358900	6	5889	14151.2
GBC1	GBC1_se786	CAB39	chr2	230759009	230794427	11	8994	14149.5
GBC1	GBC1_se787	SLC7A5P2	chr16	21503283	21525627	10	8692	14148.2
GBC1	GBC1_se788	ZNF281	chr1	200350887	200379731	11	9907	14142.2
GBC1	GBC1_se789	FOSL2	chr2	28337099	28364643	8	7008	14138.3
GBC1	GBC1_se790	POU2AF1	chr11	111358797	111381599	6	9542	14137.2
GBC1	GBC1_se791	AKAP13	chr15	85575747	85592636	7	9175	14122.6
GBC1	GBC1_se792	ADM	chr11	10303663	10309933	1	6271	14086.2
GBC1	GBC1_se793	RGS1	chr1	192530120	192560314	8	5839	14073.4
GBC1	GBC1_se794	PCDHGC5	chr5	141507484	141521674	5	9478	14070.8
GBC1	GBC1_se795	ENDOD1	chr11	95134186	95155155	7	7389	14061.8
GBC1	GBC1_se796	EYA2	chr20	46951370	46990709	9	5736	14059.8
GBC1	GBC1_se797	BTG2	chr1	203268944	203291588	7	8303	14046.1
GBC1	GBC1_se798	SMYD2	chr1	214377709	214423032	7	5739	14045.6
GBC1	GBC1_se799	MICAL2	chr11	12075949	12092913	4	9085	14044.5
GBC1	GBC1_se800	COPS8	chr2	237127976	237158276	7	7113	14044
GBC1	GBC1_se801	ZFP36L1	chr14	68363555	68402947	8	4516	14007.8
GBC1	GBC1_se802	SLC38A10	chr17	81328751	81347047	2	5812	14005.6
GBC1	GBC1_se803	VASH1	chr14	76760695	76783505	9	9966	13993.9
GBC1	GBC1_se804	UQCC2	chr6	33668501	33702231	9	6692	13981.1
GBC1	GBC1_se805	SH3BP5	chr3	15286249	15319714	9	7415	13975
GBC1	GBC1_se806	EFNA1	chr1	155125497	155136890	4	3447	13970.1
GBC1	GBC1_se807	TMSB4X	chrX	12946266	12985796	10	6505	13965.9
GBC1	GBC1_se808	WDR86	chr7	151404134	151430707	9	8111	13961.5
GBC1	GBC1_se809	MXI1	chr10	110206964	110227752	5	10407	13948.7
GBC1	GBC1_se810	NFE2L1	chr17	48043805	48060668	6	6544	13940.6
GBC1	GBC1_se811	SLC2A9	chr4	10006380	10034238	5	7596	13940.1
GBC1	GBC1_se812	PLEKHF1	chr19	29662537	29682111	8	8589	13938.6
GBC1	GBC1_se813	B4GALT5	chr20	49692120	49725267	6	7105	13918.4
GBC1	GBC1_se814	TMBIM1	chr2	218285253	218292802	1	7550	13917.3
GBC1	GBC1_se815	KIF16B	chr20	16552998	16576068	5	6443	13911.2
GBC1	GBC1_se816	SLC2A1	chr1	43048709	43071586	7	4529	13895.5
GBC1	GBC1_se817	TMEM204	chr16	1530452	1550865	5	7185	13893.1
GBC1	GBC1_se818	TIPARP	chr3	156605650	156644193	7	5964	13863.9
GBC1	GBC1_se819	PIK3R1	chr5	68215085	68257326	11	7072	13859.3
GBC1	GBC1_se820	MEGF9	chr9	120707308	120716932	2	9169	13834.5
GBC1	GBC1_se821	PCYT1A	chr3	196268250	196288688	5	7608	13826.3
GBC1	GBC1_se822	PICALM	chr11	86138899	86167897	7	4658	13817.5
GBC1	GBC1_se823	SLC38A2	chr12	46367731	46385881	3	7658	13797.6
GBC1	GBC1_se824	MIR3658	chr1	165884243	165911350	7	8455	13783.9
GBC1	GBC1_se825	TIAM2	chr6	155162516	155214110	8	5118	13780.8
GBC1	GBC1_se826	AMPD2	chr1	109617236	109637302	6	9646	13779.3
GBC1	GBC1_se827	LPAR5	chr12	6611737	6639195	8	8882	13772.9
GBC1	GBC1_se828	BPGM	chr7	134587620	134619472	9	7435	13772.8
GBC1	GBC1_se829	IGF2R	chr6	159968784	159997162	5	7266	13754.8
GBC1	GBC1_se830	IMPA2	chr18	12026786	12049426	7	8121	13749.3
GBC1	GBC1_se831	IGFL1	chr19	46186596	46209522	7	6055	13748.7
GBC1	GBC1_se832	TMSB10	chr2	84904328	84927373	4	9742	13746.3
GBC1	GBC1_se833	MOB3C	chr1	46603020	46617398	5	8019	13745.4
GBC1	GBC1_se834	KDM4B	chr19	4967751	4989475	6	6166	13727.4
GBC1	GBC1_se835	GNA12	chr7	2756522	2776697	5	8231	13719
GBC1	GBC1_se836	SESN3	chr11	95225204	95254803	4	4984	13716.2
GBC1	GBC1_se837	PDPN	chr1	13583581	13606610	7	6309	13709.2
GBC1	GBC1_se838	CYB561A3	chr11	61350346	61379528	6	5567	13680.5
GBC1	GBC1_se839	GALNT15	chr3	16058970	16095123	12	6042	13680.3
GBC1	GBC1_se840	LIMS1	chr2	108612062	108639161	9	7619	13679.6
GBC1	GBC1_se841	MIR611	chr11	61737987	61777309	6	3940	13672.3
GBC1	GBC1_se842	UBE4B	chr1	10056631	10085824	7	9744	13665.2
GBC1	GBC1_se843	HAAO	chr2	42957223	42975623	6	4667	13662
GBC1	GBC1_se844	CEP41	chr7	130355739	130387005	6	5435	13657
GBC1	GBC1_se845	PTGR1	chr9	111594601	111612649	7	8969	13644.3
GBC1	GBC1_se846	PDGFC	chr4	156942129	156972569	8	7439	13643.2
GBC1	GBC1_se847	DAP	chr5	10532685	10578165	7	3734	13625.8
GBC1	GBC1_se848	PTPRJ	chr11	47975202	48000705	5	6897	13618.6
GBC1	GBC1_se849	LAMTOR1	chr11	72091405	72113240	4	5476	13616.3
GBC1	GBC1_se850	ARL4D	chr17	43394246	43420314	4	4676	13610.1
GBC1	GBC1_se851	SLC16A3	chr17	82226523	82235539	1	9017	13597.9
GBC1	GBC1_se852	ERRFI1	chr1	8197699	8219802	8	10330	13591.1
GBC1	GBC1_se853	ASPRV1	chr2	69978031	70010797	7	5877	13588.1
GBC1	GBC1_se854	DCLK2	chr4	150218294	150262129	8	5312	13566.9
GBC1	GBC1_se855	PPTC7	chr12	110561388	110583770	7	7450	13565.7
GBC1	GBC1_se856	GIGYF1	chr7	100672989	100694067	5	4824	13561.6
GBC1	GBC1_se857	ETV3	chr1	157135212	157157717	5	8121	13559.3
GBC1	GBC1_se858	GLTP	chr12	109856525	109888892	6	5921	13522.9
GBC1	GBC1_se859	CELSR1	chr22	46563471	46595739	6	5203	13507.4
GBC1	GBC1_se860	NECAB3	chr20	33663250	33685566	5	5057	13503.4
GBC1	GBC1_se861	EDEM1	chr3	5186496	5205883	3	7544	13503
GBC1	GBC1_se862	SMCO4	chr11	93523052	93543817	6	4442	13493.1
GBC1	GBC1_se863	MIR23A	chr19	13838386	13845220	1	6835	13491
GBC1	GBC1_se864	RAB3IL1	chr11	61904638	61924209	6	7503	13488.3
GBC1	GBC1_se865	A4GALT	chr22	42726625	42770432	10	7777	13483.8
GBC1	GBC1_se866	UBALD1	chr16	4601595	4626198	3	4942	13482.4
GBC1	GBC1_se867	SBNO2	chr19	1162929	1184244	9	9429	13471.1
GBC1	GBC1_se868	C6orf89	chr6	36820647	36853191	8	6003	13463.5
GBC1	GBC1_se869	CTSZ	chr20	59003929	59021547	7	6916	13460.2
GBC1	GBC1_se870	CALM1	chr14	90382920	90423852	6	5624	13450.3
GBC1	GBC1_se871	THY1	chr11	119432221	119475531	7	6135	13447.8
GBC1	GBC1_se872	CSNK1A1	chr5	149543913	149565184	7	8805	13428.4
GBC1	GBC1_se873	EML4	chr2	42117938	42147882	5	2701	13405.9
GBC1	GBC1_se874	RAB11FIP1	chr8	37880828	37904116	10	6348	13404.6
GBC1	GBC1_se875	GALNT10	chr5	154178932	154217981	7	5429	13397.7
GBC1	GBC1_se876	DNAJB4	chr1	78033438	78072300	7	7165	13384.1
GBC1	GBC1_se877	KCTD20	chr6	36334435	36370291	9	5766	13377.9
GBC1	GBC1_se878	MYO1B	chr2	191245148	191276170	4	4185	13370.5
GBC1	GBC1_se879	DUSP1	chr5	172715833	172741224	6	5191	13368.4
GBC1	GBC1_se880	PPRC1	chr10	102116924	102137081	4	7852	13354
GBC1	GBC1_se881	SRP9	chr1	225735644	225768459	9	6186	13349.1
GBC1	GBC1_se882	ATF7IP	chr12	14255812	14274443	4	5962	13343.5
GBC1	GBC1_se883	OPA1	chr3	193816829	193843793	8	8350	13339.1
GBC1	GBC1_se884	KRT19	chr17	41518960	41531240	1	12281	13332.4
GBC1	GBC1_se885	MSL1	chr17	40106203	40124843	5	6313	13325.7
GBC1	GBC1_se886	CLDN23	chr8	8374534	8389797	4	8027	13303.2
GBC1	GBC1_se887	NAT9	chr17	74754968	74771886	7	6353	13302.6
GBC1	GBC1_se888	REPS1	chr6	138957613	138988602	8	6971	13285
GBC1	GBC1_se889	COPS8	chr2	236862908	236919506	9	7776	13277.9
GBC1	GBC1_se890	MIRLET7BHG	chr22	46084679	46091041	1	6363	13247
GBC1	GBC1_se891	RNF223	chr1	1063849	1091118	5	6223	13233.6
GBC1	GBC1_se892	IL1RAP	chr3	190513157	190536199	6	7835	13228.4
GBC1	GBC1_se893	CAPNS1	chr19	36127698	36153083	4	4387	13228.1
GBC1	GBC1_se894	ARHGEF5	chr7	144383813	144419251	6	4179	13225.5
GBC1	GBC1_se895	SIPA1L2	chr1	232599732	232631120	4	4918	13223.8
GBC1	GBC1_se896	KRR1	chr12	75635849	75666589	10	6630	13218.2
GBC1	GBC1_se897	PLEC	chr8	143935228	143941675	1	6448	13179.6
GBC1	GBC1_se898	MIR944	chr3	189823188	189843300	8	5320	13177.4
GBC1	GBC1_se899	PPP1R3B	chr8	9065848	9089196	6	4388	13175.3
GBC1	GBC1_se900	PTPN1	chr20	50498288	50520976	5	5901	13165.8
GBC1	GBC1_se901	PPL	chr16	4913202	4937020	8	6186	13152.3
GBC1	GBC1_se902	MIR4687	chr11	3853684	3871604	5	7742	13137.2
GBC1	GBC1_se903	NTM	chr11	131885115	131924416	11	7028	13118.7
GBC1	GBC1_se904	SOX7	chr8	10702394	10730017	6	4384	13098.8
GBC1	GBC1_se905	CDH5	chr16	66131160	66168274	9	7184	13090.1
GBC1	GBC1_se906	ZDHHC5	chr11	57658909	57680913	6	6606	13081.4
GBC1	GBC1_se907	VAV2	chr9	133931761	133962169	8	5754	13078.5
GBC1	GBC1_se908	KLF7	chr2	207236067	207259232	6	7583	13072
GBC1	GBC1_se909	SLC25A29	chr14	100284719	100313874	4	5707	13055.6
GBC1	GBC1_se910	NCKAP5L	chr12	49802880	49828724	4	8645	13043.5
GBC1	GBC1_se911	TRAM2	chr6	52503210	52523215	6	7485	13041.3
GBC1	GBC1_se912	NOTCH3	chr19	15195063	15231982	8	6058	13036.1
GBC1	GBC1_se913	COL6A3	chr2	237374644	237413317	11	5268	13017.3
GBC1	GBC1_se914	STAT5A	chr17	42275863	42311302	6	4383	13002.6
GBC1	GBC1_se915	FGF1	chr5	142645103	142674703	4	2264	13000.3
GBC1	GBC1_se916	ABCG1	chr21	42218633	42235708	5	8209	12992.4
GBC1	GBC1_se917	ARNTL2	chr12	27319957	27345033	4	6133	12979.3
GBC1	GBC1_se918	SP3	chr2	174012215	174040097	8	8278	12945.6
GBC1	GBC1_se919	COL5A1	chr9	134813795	134836779	11	8043	12917
GBC1	GBC1_se920	RALB	chr2	120238620	120265719	7	5452	12912.7
GBC1	GBC1_se921	EFNB2	chr13	106507710	106536038	5	5730	12911.9
GBC1	GBC1_se922	RAB31	chr18	9643401	9688389	8	6148	12907.1
GBC1	GBC1_se923	NCOR2	chr12	124696210	124726183	7	3949	12897.4
GBC1	GBC1_se924	PTP4A3	chr8	141264498	141287300	11	10990	12896.8
GBC1	GBC1_se925	PLEC	chr8	143947582	143955110	1	7529	12896.2
GBC1	GBC1_se926	ADCY7	chr16	50265202	50282920	5	9908	12895.2
GBC1	GBC1_se927	PLEKHO1	chr1	150151320	150165396	5	7669	12882.4
GBC1	GBC1_se928	PHLDB2	chr3	111846010	111868205	7	6774	12870.9
GBC1	GBC1_se929	IL1RN	chr2	113102899	113130345	6	7318	12861.2
GBC1	GBC1_se930	KLHL6	chr3	183513299	183542462	7	5037	12855.1
GBC1	GBC1_se931	FBXO11	chr2	47886946	47907688	4	5568	12853.8
GBC1	GBC1_se932	S100A2	chr1	153562764	153572985	2	6576	12825.3
GBC1	GBC1_se933	RHOBTB2	chr8	22990505	23020279	5	5734	12820.7
GBC1	GBC1_se934	JUN	chr1	58805013	58825361	5	8601	12819.2
GBC1	GBC1_se935	AKAP13	chr15	85687552	85724317	8	3743	12812.6
GBC1	GBC1_se936	CCDC80	chr3	112668785	112695593	13	7316	12811.5
GBC1	GBC1_se937	RICTOR	chr5	39072517	39101653	6	5919	12784.9
GBC1	GBC1_se938	NR4A2	chr2	156327372	156343034	4	7813	12773.9
GBC1	GBC1_se939	TES	chr7	116209653	116230907	3	2771	12773.7
GBC1	GBC1_se940	TBC1D1	chr4	38149644	38189521	10	7271	12768.6
GBC1	GBC1_se941	MYO1E	chr15	59274262	59300852	6	6079	12757.9
GBC1	GBC1_se942	SREBF1	chr17	17835010	17843485	1	8476	12747.2
GBC1	GBC1_se943	ZNF706	chr8	101097353	101127796	4	5366	12746.5
GBC1	GBC1_se944	SLC9A8	chr20	49805118	49835497	5	6277	12734.9
GBC1	GBC1_se945	SNX13	chr7	17662028	17696862	7	7303	12704
GBC1	GBC1_se946	FANCE	chr6	35391819	35427140	7	4936	12701.4
GBC1	GBC1_se947	CNN3	chr1	94903615	94928054	7	6996	12693.6
GBC1	GBC1_se948	WNT5A	chr3	55479778	55490390	3	9495	12667.5
GBC1	GBC1_se949	ZBTB7C	chr18	48022538	48050739	7	8199	12665.1
GBC1	GBC1_se950	IL18BP	chr11	71995901	72026011	7	6392	12664.3
GBC1	GBC1_se951	SMAD7	chr18	48975364	48999136	6	8065	12632.4
GBC1	GBC1_se952	NABP1	chr2	191666067	191689837	4	5460	12583.8
GBC1	GBC1_se953	MN1	chr22	27784792	27805620	5	5418	12565.5
GBC1	GBC1_se954	ME3	chr11	86456267	86484476	8	6352	12550.2
GBC1	GBC1_se955	ATP2A2	chr12	110269767	110300716	5	4554	12537.4
GBC1	GBC1_se956	ANKRD11	chr16	89341995	89373921	8	4747	12534.1
GBC1	GBC1_se957	SMIM3	chr5	150777264	150790860	4	10243	12507
GBC1	GBC1_se958	IBTK	chr6	81745375	81767828	3	6323	12499.6
GBC1	GBC1_se959	ADAR	chr1	154603292	154628022	9	7247	12496.1
GBC1	GBC1_se960	TEAD1	chr11	12673855	12696706	7	5784	12483.5
GBC1	GBC1_se961	HERC3	chr4	88591920	88623626	6	5581	12482.7
GBC1	GBC1_se962	BNC2	chr9	16321763	16349305	6	4457	12482
GBC1	GBC1_se963	FAM20B	chr1	179016671	179047433	6	3579	12467.8
GBC1	GBC1_se964	PTP4A2	chr1	31932516	31957182	5	7479	12451.4
GBC1	GBC1_se965	PFDN4	chr20	54107786	54135076	9	7821	12444.2
GBC1	GBC1_se966	CYTH1	chr17	78733735	78759982	8	7400	12417.5
GBC1	GBC1_se967	BLOC1S6	chr15	45631770	45645738	4	7595	12412
GBC1	GBC1_se968	MAP3K6	chr1	27404319	27434767	6	5967	12410.6
GBC1	GBC1_se969	GRK5	chr10	119304084	119326169	7	5478	12409.6
GBC1	GBC1_se970	BIRC5	chr17	78256370	78292600	8	6971	12405.2
GBC1	GBC1_se971	RGS3	chr9	113503696	113528738	6	4729	12403.3
GBC1	GBC1_se972	ARL4C	chr2	234286274	234308394	6	7937	12402.7
GBC1	GBC1_se973	ABALON	chr20	31661443	31679473	7	5441	12397.4
GBC1	GBC1_se974	COL1A1	chr17	50257323	50273521	7	12542	12393.1
GBC1	GBC1_se975	SHISA5	chr3	48464882	48479551	6	6700	12392.4
GBC1	GBC1_se976	LINC00885	chr3	196126649	196145084	4	8115	12384.6
GBC1	GBC1_se977	ARMC9	chr2	231181725	231201214	7	8005	12367.7
GBC1	GBC1_se978	SMURF2	chr17	64773278	64793447	7	9165	12367.6
GBC1	GBC1_se979	NOD1	chr7	30454386	30475448	7	6570	12367.6
GBC1	GBC1_se980	SPARCL1	chr4	87502693	87531183	8	6619	12336.2
GBC1	GBC1_se981	RNF168	chr3	196498770	196528921	6	7968	12325.7
GBC1	GBC1_se982	TLE3	chr15	70090120	70111969	6	8497	12325
GBC1	GBC1_se983	FAAP100	chr17	81538514	81568808	7	6066	12293.3
GBC1	GBC1_se984	CSF1R	chr5	150050505	150070195	5	8757	12280.7
GBC1	GBC1_se985	PDLIM4	chr5	132258856	132274791	3	2505	12276.3
GBC1	GBC1_se986	RAB10	chr2	25997447	26020564	5	3661	12275.1
GBC1	GBC1_se987	TMEM176B	chr7	150785029	150803032	6	5361	12274.4
GBC1	GBC1_se988	THRA	chr17	40057812	40075972	6	9214	12274.3
GBC1	GBC1_se989	LYSMD4	chr15	99703060	99733933	5	6183	12259.7
GBC1	GBC1_se990	RAB30	chr11	83035228	83063342	9	7474	12257.7
GBC1	GBC1_se991	STK17B	chr2	196225893	196250107	10	8344	12247.4
GBC1	GBC1_se992	NCOA3	chr20	47480258	47511285	5	5012	12243.3
GBC1	GBC1_se993	LRP1	chr12	57132080	57149811	9	9025	12227.3
GBC1	GBC1_se994	EPS8	chr12	15769726	15802315	7	7057	12211.1
GBC1	GBC1_se995	PKP3	chr11	392992	413737	8	8974	12191.8
GBC1	GBC1_se996	WWTR1	chr3	149646060	149661041	3	4628	12190
GBC1	GBC1_se997	SNX18	chr5	54515035	54531752	5	6724	12188.4
GBC1	GBC1_se998	MAGEF1	chr3	184738150	184761858	7	6524	12171.7
GBC1	GBC1_se999	DAPL1	chr2	158723016	158745676	5	2746	12168.4
GBC1	GBC1_se1000	SPHK1	chr17	76382642	76400969	4	4938	12163.6
GBC1	GBC1_se1001	MAP3K6	chr1	27343096	27365993	4	3355	12162.9
GBC1	GBC1_se1002	ADAM10	chr15	58724137	58750207	6	5745	12161.7
GBC1	GBC1_se1003	NAA50	chr3	113740538	113750678	3	7226	12157.9
GBC1	GBC1_se1004	P2RY2	chr11	73175949	73195932	8	7351	12155.7
GBC1	GBC1_se1005	BAK1	chr6	33570959	33590845	5	5734	12154.3
GBC1	GBC1_se1006	LDHD	chr16	75095676	75113116	6	6147	12141.7
GBC1	GBC1_se1007	GPR84	chr12	54355149	54374456	5	3900	12138.3
GBC1	GBC1_se1008	PKM	chr15	72228602	72238036	3	5898	12135
GBC1	GBC1_se1009	EFHD2	chr1	15409169	15428920	7	7701	12129.1
GBC1	GBC1_se1010	NT5DC2	chr3	52514448	52538157	6	3657	12122.4
GBC1	GBC1_se1011	MAGEF1	chr3	184635433	184660461	8	4638	12121.1
GBC1	GBC1_se1012	TACC1	chr8	38787038	38806888	5	6984	12106.5
GBC1	GBC1_se1013	NRP1	chr10	33237643	33277523	7	4887	12103.6
GBC1	GBC1_se1014	GALM	chr2	38653515	38693981	6	5994	12103.4
GBC1	GBC1_se1015	SNAI1	chr20	50015975	50044189	8	7148	12101
GBC1	GBC1_se1016	VGLL4	chr3	11633828	11644905	3	8460	12086.1
GBC1	GBC1_se1017	SLC44A1	chr9	105280641	105299949	8	7900	12082.9
GBC1	GBC1_se1018	MAX	chr14	65047852	65079488	9	6606	12081.8
GBC1	GBC1_se1019	LCP2	chr5	170295539	170315412	8	6730	12080.8
GBC1	GBC1_se1020	FLNA	chrX	154364252	154380366	4	10718	12080.7
GBC1	GBC1_se1021	LEMD2	chr6	33770026	33789531	5	6810	12071.6
GBC1	GBC1_se1022	TXN	chr9	110249387	110258286	3	4649	12049.2
GBC1	GBC1_se1023	STOM	chr9	121351262	121373545	5	3349	12046.2
GBC1	GBC1_se1024	MYO9B	chr19	17091465	17113916	4	3685	12042.7
GBC1	GBC1_se1025	SLC25A19	chr17	75290733	75319249	9	6872	12028
GBC1	GBC1_se1026	OSBPL3	chr7	24965794	24982190	2	4097	12015
GBC1	GBC1_se1027	ATP8B1	chr18	57712374	57745140	9	5541	12008.7
GBC1	GBC1_se1028	CDK5R1	chr17	32483619	32505558	4	5864	11998.4
GBC1	GBC1_se1029	FOXP1	chr3	71050535	71071394	8	7111	11987.7
GBC1	GBC1_se1030	NUAK1	chr12	105967061	105996294	6	4090	11982.6
GBC1	GBC1_se1031	DHRS3	chr1	12580215	12602841	6	3028	11980.5
GBC1	GBC1_se1032	ARAP1	chr11	72683646	72703981	6	5820	11979.3
GBC1	GBC1_se1033	RUNX1	chr21	35382141	35408790	6	2535	11978.7
GBC1	GBC1_se1034	TNFAIP3	chr6	137866019	137882526	6	6336	11970.9
GBC1	GBC1_se1035	SRSF3	chr6	36572343	36598178	8	7670	11956.4
GBC1	GBC1_se1036	TRIB2	chr2	12715058	12738728	5	5912	11936.8
GBC1	GBC1_se1037	COMMD9	chr11	36360783	36387502	7	5880	11932.7
GBC1	GBC1_se1038	AKR1B15	chr7	134546677	134565945	5	7997	11928.8
GBC1	GBC1_se1039	EPHX1	chr1	225811357	225823973	5	6821	11928.4
GBC1	GBC1_se1040	TMEM86A	chr11	18696778	18722312	6	6100	11921.8
GBC1	GBC1_se1041	ALDH3B1	chr11	68003150	68017467	5	6151	11920.3
GBC1	GBC1_se1042	PDE8A	chr15	84912021	84930345	4	4710	11905.1
GBC1	GBC1_se1043	SLC9A1	chr1	27136133	27156087	4	6406	11900.6
GBC1	GBC1_se1044	SARAF	chr8	30076397	30096434	5	6367	11896
GBC1	GBC1_se1045	NLRC5	chr16	56984590	57001146	8	9089	11893.8
GBC1	GBC1_se1046	CASZ1	chr1	10765527	10804496	9	5167	11885.5
GBC1	GBC1_se1047	MBP	chr18	77052405	77069141	4	5673	11879.2
GBC1	GBC1_se1048	ZSWIM4	chr19	13780976	13803590	6	8260	11879.1
GBC1	GBC1_se1049	ITPR3	chr6	33607449	33634769	3	5493	11856.9
GBC1	GBC1_se1050	RAP2B	chr3	153267566	153289661	8	7324	11851.8
GBC1	GBC1_se1051	TSC22D4	chr7	100465752	100486785	3	4878	11850
GBC1	GBC1_se1052	LAYN	chr11	111531780	111562202	5	2910	11849.4
GBC1	GBC1_se1053	GCOM1	chr15	57475680	57506634	6	7913	11836.8
GBC1	GBC1_se1054	PICALM	chr11	86059576	86070056	4	5977	11826.7
GBC1	GBC1_se1055	PLXNA2	chr1	208206729	208235054	6	5496	11822.9
GBC1	GBC1_se1056	PREP	chr6	105592372	105610166	4	2532	11820.6
GBC1	GBC1_se1057	CLDN4	chr7	73838368	73868084	5	4729	11815.1
GBC1	GBC1_se1058	POR	chr7	75938489	75967215	6	5557	11792
GBC1	GBC1_se1059	NINJ2	chr12	631610	646969	7	7678	11781.9
GBC1	GBC1_se1060	TMEM44-AS1	chr3	194571702	194590631	9	9332	11781.4
GBC1	GBC1_se1061	ADAM17	chr2	9547212	9565830	5	7721	11774
GBC1	GBC1_se1062	ATG9B	chr7	150996304	151024302	5	3741	11767.6
GBC1	GBC1_se1063	RFK	chr9	76374910	76405381	5	4101	11764.9
GBC1	GBC1_se1064	PTGDS	chr9	136950334	136980247	8	5866	11761.8
GBC1	GBC1_se1065	MYLK	chr3	123634331	123661339	11	5137	11759.3
GBC1	GBC1_se1066	IRF2BP2	chr1	234700032	234723595	7	5227	11741.4
GBC1	GBC1_se1067	MGLL	chr3	127762461	127803569	8	4921	11740.4
GBC1	GBC1_se1068	ERRFI1	chr1	8075446	8097918	6	4163	11732.6
GBC1	GBC1_se1069	DENND3	chr8	141115197	141130604	6	6102	11724.7
GBC1	GBC1_se1070	PRSS23	chr11	86795955	86816661	6	6974	11713.4
GBC1	GBC1_se1071	TIMP2	chr17	78915530	78936465	6	9402	11711
GBC1	GBC1_se1072	MAEA	chr4	1289604	1312028	5	6698	11707.6
GBC1	GBC1_se1073	BMP8A	chr1	39391776	39414793	9	6528	11704.1
GBC1	GBC1_se1074	ITGA4	chr2	181781028	181811388	7	4654	11700.7
GBC1	GBC1_se1075	ARHGAP18	chr6	129671719	129696155	7	6351	11695.1
GBC1	GBC1_se1076	UGCG	chr9	111953777	111985755	6	3069	11691.2
GBC1	GBC1_se1077	ULK1	chr12	131895526	131912935	7	5027	11662.3
GBC1	GBC1_se1078	ARID1A	chr1	26692752	26708754	4	4935	11639.9
GBC1	GBC1_se1079	H2AFJ	chr12	14769113	14777642	3	5825	11622.5
GBC1	GBC1_se1080	TEAD3	chr6	35484212	35493183	1	8972	11610.3
GBC1	GBC1_se1081	RPL7	chr8	73285427	73297252	3	4609	11596.8
GBC1	GBC1_se1082	COL10A1	chr6	116100470	116130854	8	6406	11591.5
GBC1	GBC1_se1083	IFNGR2	chr21	33379711	33404808	6	4656	11589.8
GBC1	GBC1_se1084	AHNAK	chr11	62409222	62431437	8	6115	11585.1
GBC1	GBC1_se1085	SIX2	chr2	45000288	45025677	6	6889	11577.4
GBC1	GBC1_se1086	BNIP3L	chr8	26440415	26453641	4	6423	11570.1
GBC1	GBC1_se1087	RASA3	chr13	114107597	114131919	7	7574	11565.1
GBC1	GBC1_se1088	PDXK	chr21	43719471	43734310	5	6606	11550.7
GBC1	GBC1_se1089	COASY	chr17	42553041	42569262	4	6724	11547.7
GBC1	GBC1_se1090	NXT1	chr20	23349665	23363188	2	5607	11540.5
GBC1	GBC1_se1091	NOP14-AS1	chr4	2923083	2949389	9	5700	11540.4
GBC1	GBC1_se1092	CBLB	chr3	105860576	105882960	5	6168	11539
GBC1	GBC1_se1093	HEG1	chr3	125125491	125140835	5	4789	11537.2
GBC1	GBC1_se1094	CBLB	chr3	105996878	106025587	6	5247	11518.1
GBC1	GBC1_se1095	SS18L1	chr20	62132704	62157501	4	4530	11505.8
GBC1	GBC1_se1096	TUBB6	chr18	12271366	12289079	5	7876	11501.1
GBC1	GBC1_se1097	FDFT1	chr8	11799924	11812186	5	6461	11458.8
GBC1	GBC1_se1098	DAB2	chr5	39396696	39416120	6	5732	11450.4
GBC1	GBC1_se1099	RPL27A	chr11	8707172	8723336	6	8700	11447.3
GBC1	GBC1_se1100	AGTRAP	chr1	11719363	11749717	5	6979	11440.4
GBC1	GBC1_se1101	ABHD17B	chr9	71663272	71695579	6	3071	11427
GBC1	GBC1_se1102	CYTH3	chr7	6250542	6277454	6	5810	11418.8
GBC1	GBC1_se1103	MIR944	chr3	189936379	189950686	6	7420	11415.6
GBC1	GBC1_se1104	CNBP	chr3	129177395	129197980	5	4562	11412.3
GBC1	GBC1_se1105	BHLHE40	chr3	4814445	4832139	4	2764	11387.9
GBC1	GBC1_se1106	NCOA7	chr6	125789574	125813264	5	4785	11378.3
GBC1	GBC1_se1107	SERPINB1	chr6	2839718	2858177	4	5085	11376.3
GBC1	GBC1_se1108	CALD1	chr7	134777930	134797123	7	6787	11369.9
GBC1	GBC1_se1109	DPT	chr1	168695757	168727811	7	4559	11353.5
GBC1	GBC1_se1110	PLEKHG6	chr12	6266531	6280230	5	8001	11348.3
GBC1	GBC1_se1111	PELI1	chr2	64259462	64289027	6	3854	11347
GBC1	GBC1_se1112	CCDC28A	chr6	138681276	138693693	4	2517	11333
GBC1	GBC1_se1113	UBE2N	chr12	93415896	93453485	6	5328	11329.3
GBC1	GBC1_se1114	SLC15A3	chr11	60935762	60953029	6	5645	11328.9
GBC1	GBC1_se1115	FAM91A1	chr8	123687107	123709205	5	2914	11316.4
GBC1	GBC1_se1116	FAM50B	chr6	3798243	3826372	5	2915	11291
GBC1	GBC1_se1117	GPR68	chr14	91242849	91265341	6	7685	11288.7
GBC1	GBC1_se1118	FGD3	chr9	92945974	92969907	7	5595	11286.8
GBC1	GBC1_se1119	SH3BP1	chr22	37625706	37641402	4	2964	11285.4
GBC1	GBC1_se1120	CCDC80	chr3	112770069	112787290	6	5619	11274.6
GBC1	GBC1_se1121	ABCA1	chr9	104918318	104929962	5	4742	11262.1
GBC1	GBC1_se1122	EXD3	chr9	137406592	137428140	5	3763	11258.8
GBC1	GBC1_se1123	ELL2	chr5	96219723	96258376	8	4571	11251.9
GBC1	GBC1_se1124	DLGAP1-AS2	chr18	3649908	3680349	6	6755	11251
GBC1	GBC1_se1125	CYB5R2	chr11	7655875	7677723	5	8566	11249.5
GBC1	GBC1_se1126	INPP5D	chr2	233058713	233084770	8	6008	11233.2
GBC1	GBC1_se1127	TNK2	chr3	195906225	195912271	2	5624	11229.8
GBC1	GBC1_se1128	TIPARP	chr3	156673612	156694989	6	5700	11225.1
GBC1	GBC1_se1129	ATP1B1	chr1	169102513	169109957	2	6948	11215.9
GBC1	GBC1_se1130	SCNN1A	chr12	6369283	6377166	1	7884	11211.2
GBC1	GBC1_se1131	PALLD	chr4	168630908	168652172	9	6628	11206.1
GBC1	GBC1_se1132	LIMA1	chr12	50201985	50222855	6	6494	11184.2
GBC1	GBC1_se1133	DSP	chr6	7532933	7553930	5	3485	11183
GBC1	GBC1_se1134	ARL4C	chr2	234240647	234258497	7	7052	11175.9
GBC1	GBC1_se1135	SIPA1L1	chr14	71702103	71751432	7	3084	11173
GBC1	GBC1_se1136	ZC3HAV1	chr7	139091056	139110065	3	4631	11167.8
GBC1	GBC1_se1137	TTYH3	chr7	2633474	2642077	3	6847	11165
GBC1	GBC1_se1138	NCEH1	chr3	172665297	172686631	5	4917	11155.5
GBC1	GBC1_se1139	TCIRG1	chr11	68038460	68052614	3	6158	11154.8
GBC1	GBC1_se1140	KRT6B	chr12	52414946	52442946	10	6717	11146.8
GBC1	GBC1_se1141	FAM229B	chr6	111972886	111997764	3	1599	11145.3
GBC1	GBC1_se1142	TRPV4	chr12	109819026	109841455	6	5836	11142.7
GBC1	GBC1_se1143	MIR1204	chr8	127793822	127810519	3	4302	11133.6
GBC1	GBC1_se1144	UVSSA	chr4	1329575	1349638	4	5920	11131
GBC1	GBC1_se1145	STK38L	chr12	27226092	27258113	6	5428	11130.5
GBC1	GBC1_se1146	SNX9	chr6	157814087	157845683	5	4160	11118.6
GBC1	GBC1_se1147	CCDC14	chr3	124256225	124278590	7	4350	11117.6
GBC1	GBC1_se1148	ANP32A	chr15	68812191	68821731	2	6145	11109.3
GBC1	GBC1_se1149	TYRO3	chr15	41547211	41586162	4	2921	11089.3
GBC1	GBC1_se1150	ZNF592	chr15	84735130	84756221	5	5152	11087.5
GBC1	GBC1_se1151	TRAF1	chr9	120918776	120931746	3	6821	11080.3
GBC1	GBC1_se1152	MACF1	chr1	39097581	39111417	5	7263	11070.2
GBC1	GBC1_se1153	SLC44A1	chr9	105243839	105264143	7	6012	11067.7
GBC1	GBC1_se1154	CCDC97	chr19	41318843	41328216	3	6926	11066.7
GBC1	GBC1_se1155	IQCK	chr16	19689604	19710308	6	5329	11062.1
GBC1	GBC1_se1156	PTDSS2	chr11	449929	470436	5	6115	11057.4
GBC1	GBC1_se1157	HIST1H4H	chr6	26272706	26305448	4	4449	11057
GBC1	GBC1_se1158	LAPTM4A	chr2	20048414	20073242	6	4935	11043.5
GBC1	GBC1_se1159	GLRX	chr5	95857226	95870962	6	7856	11032.8
GBC1	GBC1_se1160	RNF19B	chr1	32939257	32965282	6	5442	11016.4
GBC1	GBC1_se1161	CDK17	chr12	96385054	96401698	3	4724	11013.3
GBC1	GBC1_se1162	ANKRD13D	chr11	67284960	67291092	1	6133	11006.3
GBC1	GBC1_se1163	ATP6V1F	chr7	128888570	128911854	4	4780	11004
GBC1	GBC1_se1164	DHX32	chr10	126041938	126063986	5	5246	10999.7
GBC1	GBC1_se1165	USP40	chr2	233468199	233490427	7	6640	10996.2
GBC1	GBC1_se1166	SWAP70	chr11	9673131	9703633	7	5123	10992.9
GBC1	GBC1_se1167	MTF2	chr1	92950235	92973684	4	6526	10990.5
GBC1	GBC1_se1168	ADORA3	chr1	111500586	111517054	6	6439	10989.1
GBC1	GBC1_se1169	TNFSF10	chr3	172536095	172563292	5	5400	10987.6
GBC1	GBC1_se1170	S100A16	chr1	153607268	153615039	3	6812	10987.4
GBC1	GBC1_se1171	DYNC1H1	chr14	101947836	101972745	5	5921	10984.9
GBC1	GBC1_se1172	PPCDC	chr15	75028405	75048004	8	6146	10981.3
GBC1	GBC1_se1173	PPP1R3C	chr10	91588436	91614105	6	6546	10978.6
GBC1	GBC1_se1174	USP3	chr15	63491992	63505971	3	5083	10974.9
GBC1	GBC1_se1175	PTK7	chr6	43113878	43126301	5	6876	10972
GBC1	GBC1_se1176	SMURF1	chr7	99201062	99227689	6	3720	10967.7
GBC1	GBC1_se1177	ZDHHC18	chr1	26804986	26831757	7	6227	10965.4
GBC1	GBC1_se1178	IRAK1	chrX	154001030	154021344	4	5407	10959.4
GBC1	GBC1_se1179	PPP1R3B	chr8	9133115	9151851	2	7576	10956.8
GBC1	GBC1_se1180	PRKD2	chr19	46715190	46731661	4	6631	10920.3
GBC1	GBC1_se1181	STK17A	chr7	43637238	43652587	7	7308	10911.6
GBC1	GBC1_se1182	CAND1	chr12	67425972	67458578	6	4523	10903.4
GBC1	GBC1_se1183	CDK3	chr17	75996669	76026070	6	2482	10896
GBC1	GBC1_se1184	ARRDC1	chr9	137605041	137614487	2	5128	10873.3
GBC1	GBC1_se1185	TRIB1	chr8	126547116	126564569	5	6484	10869.7
GBC1	GBC1_se1186	UBASH3B	chr11	122719547	122749156	7	5296	10869.5
GBC1	GBC1_se1187	HIST1H2BD	chr6	26155943	26173473	4	6638	10866.8
GBC1	GBC1_se1188	DNTTIP1	chr20	45771279	45793147	5	4892	10866.2
GBC1	GBC1_se1189	LRP1	chr12	57164763	57177831	8	6833	10862.1
GBC1	GBC1_se1190	RBM38	chr20	57389177	57407648	7	6525	10835.1
GBC1	GBC1_se1191	RRP1B	chr21	43343163	43370070	6	5849	10830.1
GBC1	GBC1_se1192	KDM4A	chr1	43581382	43603890	8	4462	10824.1
GBC1	GBC1_se1193	VAV2	chr9	133978956	134000284	4	6437	10821.8
GBC1	GBC1_se1194	ITGB5	chr3	124826738	124846031	8	6794	10821.4
GBC1	GBC1_se1195	SCD	chr10	100362431	100376810	4	6018	10810.1
GBC1	GBC1_se1196	STEAP3	chr2	119234588	119256505	6	7549	10809.5
GBC1	GBC1_se1197	JUN	chr1	58884707	58904623	3	4135	10806.4
GBC1	GBC1_se1198	ITGA2	chr5	53007136	53039037	10	6423	10804.9
GBC1	GBC1_se1199	CHST15	chr10	124070623	124094618	7	5977	10793
GBC1	GBC1_se1200	PPP4R1	chr18	9594561	9617444	5	8170	10777.9
GBC1	GBC1_se1201	PIGV	chr1	26771583	26789610	4	4383	10774.7
GBC1	GBC1_se1202	CSTB	chr21	43764128	43786736	6	5209	10761.4
GBC1	GBC1_se1203	GPBP1	chr5	57171758	57189446	4	7181	10749
GBC1	GBC1_se1204	CDK2AP1	chr12	123250700	123273474	5	7029	10740.2
GBC1	GBC1_se1205	ERBB2	chr17	39699881	39706898	3	5163	10738.1
GBC1	GBC1_se1206	HMBOX1	chr8	29055105	29073570	5	5032	10737.4
GBC1	GBC1_se1207	AMN1	chr12	31732969	31752203	4	5843	10724.9
GBC1	GBC1_se1208	SLC15A4	chr12	128807260	128825082	6	4967	10716.4
GBC1	GBC1_se1209	TRAF4	chr17	28741992	28758817	3	6353	10707.4
GBC1	GBC1_se1210	ADAM12	chr10	126240400	126264892	5	5441	10690.8
GBC1	GBC1_se1211	DAZAP1	chr19	1399457	1416360	4	7601	10687.8
GBC1	GBC1_se1212	ZBTB47	chr3	42651486	42663635	3	4163	10681.4
GBC1	GBC1_se1213	C16orf72	chr16	9072463	9093578	4	4308	10677.9
GBC1	GBC1_se1214	ARID2	chr12	45725634	45731355	1	5722	10677.7
GBC1	GBC1_se1215	CEBPD	chr8	47734218	47739472	1	5255	10677.2
GBC1	GBC1_se1216	SPTBN1	chr2	54559664	54579559	6	4084	10673.7
GBC1	GBC1_se1217	TIPARP	chr3	156812405	156827501	2	4066	10671.4
GBC1	GBC1_se1218	FAT2	chr5	151612940	151633395	8	4907	10669.3
GBC1	GBC1_se1219	LINC00511	chr17	72577432	72603549	7	5349	10663.6
GBC1	GBC1_se1220	ABTB2	chr11	34241929	34275551	5	5017	10661.5
GBC1	GBC1_se1221	GSE1	chr16	85354675	85377013	7	4568	10659.7
GBC1	GBC1_se1222	S100A6	chr1	153531907	153538741	1	6835	10652.8
GBC1	GBC1_se1223	JPH2	chr20	44166114	44188343	6	6564	10641
GBC1	GBC1_se1224	RNF141	chr11	10581604	10604440	5	4914	10639.3
GBC1	GBC1_se1225	KIAA1841	chr2	61175791	61181971	3	5359	10634.5
GBC1	GBC1_se1226	MYC	chr8	127734965	127743536	2	6200	10629.8
GBC1	GBC1_se1227	APPL2	chr12	105214218	105236575	7	5609	10628.5
GBC1	GBC1_se1228	ACSS1	chr20	25038816	25059460	4	4884	10615.1
GBC1	GBC1_se1229	ERRFI1	chr1	8120973	8142926	7	7417	10614.3
GBC1	GBC1_se1230	ADSSL1	chr14	104708833	104736365	4	3110	10613.6
GBC1	GBC1_se1231	NFKBIZ	chr3	101844644	101855770	3	6762	10608.6
GBC1	GBC1_se1232	IFI16	chr1	158999660	159016048	6	6936	10603
GBC1	GBC1_se1233	TGFBR1	chr9	99046163	99071699	7	6372	10597.4
GBC1	GBC1_se1234	FGD2	chr6	37015488	37033511	8	8086	10590.3
GBC1	GBC1_se1235	DUSP10	chr1	221739507	221751549	3	4592	10587.3
GBC1	GBC1_se1236	ARID1B	chr6	156776534	156793878	4	5946	10586.8
GBC1	GBC1_se1237	FHOD1	chr16	67238833	67247638	3	7627	10586.3
GBC1	GBC1_se1238	CUX1	chr7	101717401	101744449	4	3458	10581.2
GBC1	GBC1_se1239	OTUB1	chr11	63975700	64000913	4	4600	10566.8
GBC1	GBC1_se1240	MEIS1	chr2	66575449	66584009	2	6054	10561.3
GBC1	GBC1_se1241	GNA13	chr17	65055370	65067321	5	7190	10543.2
GBC1	GBC1_se1242	TPM1	chr15	63041456	63054392	4	6640	10542.8
GBC1	GBC1_se1243	PLXDC1	chr17	39138628	39156974	3	5077	10536.1
GBC1	GBC1_se1244	ECI2	chr6	4351642	4381148	5	4280	10527.7
GBC1	GBC1_se1245	UBASH3B	chr11	122655277	122673200	6	5181	10522.6
GBC1	GBC1_se1246	TPPP3	chr16	67391516	67405455	5	7105	10512.8
GBC1	GBC1_se1247	GALNT2	chr1	230068153	230087445	3	6581	10510.3
GBC1	GBC1_se1248	UGT1A6	chr2	233690549	233706341	6	7725	10509.6
GBC1	GBC1_se1249	ZBTB42	chr14	104794149	104817170	6	6488	10502.2
GBC1	GBC1_se1250	ZFP36L1	chr14	68665692	68682166	6	5114	10500.5
GBC1	GBC1_se1251	XXYLT1	chr3	195185651	195222353	7	4876	10500.4
GBC1	GBC1_se1252	SPSB1	chr1	9397725	9419153	7	6851	10495.4
GBC1	GBC1_se1253	FASN	chr17	82095569	82107576	4	7626	10466.5
GBC1	GBC1_se1254	AMPD3	chr11	10449906	10459340	5	6304	10466.1
GBC1	GBC1_se1255	IL1R1	chr2	101957558	101986286	6	5358	10462.7
GBC1	GBC1_se1256	KLF11	chr2	10028758	10058119	7	6139	10458.4
GBC1	GBC1_se1257	POPDC2	chr3	119628985	119647795	8	7493	10456.5
GBC1	GBC1_se1258	MIR31HG	chr9	21558749	21592144	6	4794	10452.6
GBC1	GBC1_se1259	NDUFV2	chr18	9102036	9118785	7	5715	10443
GBC1	GBC1_se1260	NAV1	chr1	201582199	201609501	6	3510	10440.3
GBC1	GBC1_se1261	UNC13D	chr17	75808795	75832494	6	3613	10429.9
GBC1	GBC1_se1262	FOXN3	chr14	89408746	89436021	5	3577	10408.1
GBC1	GBC1_se1263	CAMSAP1	chr9	135886269	135908968	6	7550	10403
GBC1	GBC1_se1264	DMPK	chr19	45766473	45785059	3	5613	10402.6
GBC1	GBC1_se1265	MCFD2	chr2	46984723	46994574	4	2212	10395.8
GBC1	GBC1_se1266	SLC9A9	chr3	143970732	143975958	2	4798	10390.3
GBC1	GBC1_se1267	GPR183	chr13	99300044	99323620	4	3216	10380.5
GBC1	GBC1_se1268	KLF10	chr8	102649859	102658816	3	6627	10376.7
GBC1	GBC1_se1269	SOX13	chr1	204071145	204090480	6	4573	10367.4
GBC1	GBC1_se1270	ENO1	chr1	8872930	8881715	5	7021	10367.2
GBC1	GBC1_se1271	MAP3K4	chr6	161100176	161140884	7	5207	10364.3
GBC1	GBC1_se1272	CALD1	chr7	134818988	134842174	10	6601	10364.1
GBC1	GBC1_se1273	VANGL1	chr1	115655311	115680826	4	3263	10361.6
GBC1	GBC1_se1274	LINC00578	chr3	177333964	177359224	3	3280	10359.1
GBC1	GBC1_se1275	ADD3	chr10	110056940	110090461	8	4750	10358
GBC1	GBC1_se1276	HES1	chr3	194130926	194142727	6	7939	10357.7
GBC1	GBC1_se1277	WTAP	chr6	159715397	159729247	5	5744	10351.5
GBC1	GBC1_se1278	MLXIP	chr12	122077143	122090218	4	6901	10343.6
GBC1	GBC1_se1279	IFNGR1	chr6	137213539	137224875	5	5689	10343
GBC1	GBC1_se1280	ECE1	chr1	21278543	21295305	5	6199	10340.5
GBC1	GBC1_se1281	FAM110A	chr20	842189	860833	6	6031	10338.1
GBC1	GBC1_se1282	PDLIM1	chr10	95247256	95273844	5	4844	10334.8
GBC1	GBC1_se1283	RIPK4	chr21	41664882	41685907	6	7758	10333.8
GBC1	GBC1_se1284	FYN	chr6	111841881	111873903	7	6191	10333.5
GBC1	GBC1_se1285	YWHAZ	chr8	101061717	101081175	6	5639	10326.4
GBC1	GBC1_se1286	RHBDD2	chr7	75842696	75872978	6	4335	10323.1
GBC1	GBC1_se1287	WDR5	chr9	134163043	134190228	7	4748	10322.1
GBC1	GBC1_se1288	IRF2BP2	chr1	234649369	234661596	3	6851	10322
GBC1	GBC1_se1289	TNFAIP8	chr5	119321889	119340307	10	6704	10317.8
GBC1	GBC1_se1290	ACTG1	chr17	81513087	81520197	4	2501	10317.3
GBC1	GBC1_se1291	UBALD2	chr17	76265908	76279114	6	8003	10309.9
GBC1	GBC1_se1292	C3orf52	chr3	112075140	112097896	5	4160	10294.8
GBC1	GBC1_se1293	P2RY2	chr11	73216402	73229665	2	3171	10265.6
GBC1	GBC1_se1294	STAT3	chr17	42408962	42423528	5	5015	10254.5
GBC1	GBC1_se1295	AGO2	chr8	140704643	140732149	5	4001	10251.5
GBC1	GBC1_se1296	ATP6V1G1	chr9	114611376	114631537	6	3784	10249.9
GBC1	GBC1_se1297	PRKAR1A	chr17	68377996	68401882	5	3132	10230.4
GBC1	GBC1_se1298	IGF1R	chr15	98647001	98656578	2	5733	10230.2
GBC1	GBC1_se1299	YBX3	chr12	10715905	10724445	2	7333	10225.8
GBC1	GBC1_se1300	BTG1	chr12	92143986	92159097	3	3670	10219.6
GBC1	GBC1_se1301	PTBP1	chr19	782117	802595	4	6199	10216.5
GBC1	GBC1_se1302	WWTR1	chr3	149572553	149589516	6	4251	10208.3
GBC1	GBC1_se1303	MBD1	chr18	50268007	50288210	4	5018	10206.6
GBC1	GBC1_se1304	DPYSL2	chr8	26571422	26596244	5	4236	10204.3
GBC1	GBC1_se1305	MAPK13	chr6	36123791	36140341	3	2462	10198.1
GBC1	GBC1_se1306	EZR	chr6	158787282	158814473	6	4332	10183
GBC1	GBC1_se1307	MAPKAP1	chr9	125513743	125538281	4	3845	10180.8
GBC1	GBC1_se1308	MAP3K5	chr6	136782197	136793524	6	7840	10176.2
GBC1	GBC1_se1309	RRAS	chr19	49613793	49642698	6	5861	10171.7
GBC1	GBC1_se1310	MIR4257	chr1	150548504	150555213	1	6710	10165.5
GBC1	GBC1_se1311	RNF149	chr2	101297559	101309004	2	4721	10142.6
GBC1	GBC1_se1312	NSFL1C	chr20	1465877	1480097	2	5482	10140.3
GBC1	GBC1_se1313	FILIP1L	chr3	100033292	100048557	4	7390	10139
GBC1	GBC1_se1314	POLI	chr18	54246683	54270663	4	4586	10131.5
GBC1	GBC1_se1315	TNFAIP2	chr14	103118330	103138254	5	7253	10123.4
GBC1	GBC1_se1316	RAPGEF5	chr7	22419941	22452271	5	1951	10103.1
GBC1	GBC1_se1317	CITED2	chr6	139362594	139379250	3	4286	10100.2
GBC1	GBC1_se1318	A4GALT	chr22	42673888	42698128	6	4961	10098.4
GBC1	GBC1_se1319	MYO1C	chr17	1484759	1497365	3	6654	10079.8
GBC1	GBC1_se1320	USP20	chr9	129867225	129890555	5	5342	10062.2
GBC1	GBC1_se1321	LUCAT1	chr5	91161690	91190730	5	3964	10056.6
GBC1	GBC1_se1322	NEDD9	chr6	11346227	11370581	8	5478	10053.3
GBC1	GBC1_se1323	TRAM2	chr6	52566812	52577703	5	6047	10051.3
GBC1	GBC1_se1324	SMG6	chr17	2172059	2193214	7	4569	10050.7
GBC1	GBC1_se1325	RNF26	chr11	119306302	119321885	5	5359	10044.8
GBC1	GBC1_se1326	ATG16L2	chr11	72812720	72824986	4	7276	10026.2
GBC1	GBC1_se1327	EPB41L1	chr20	36086906	36100254	5	6590	10020.3
GBC1	GBC1_se1328	HIGD2A	chr5	176386740	176413738	4	4889	10013.6
GBC1	GBC1_se1329	FILIP1L	chr3	100064420	100091031	8	5463	10011.1
GBC1	GBC1_se1330	NTRK2	chr9	84947523	84976388	6	4831	10010.4
GBC1	GBC1_se1331	AKR1C3	chr10	5071192	5100313	5	4310	10003.1
GBC1	GBC1_se1332	PTPN1	chr20	50415431	50434568	8	7498	9981.86
GBC1	GBC1_se1333	SMARCA2	chr9	2014727	2028259	3	5557	9973.08
GBC1	GBC1_se1334	SPON2	chr4	1191774	1208489	4	4812	9968.83
GBC1	GBC1_se1335	ZW10	chr11	113663736	113691161	5	3962	9963.5
GBC1	GBC1_se1336	IKBKE	chr1	206463216	206481068	5	5261	9961.42
GBC1	GBC1_se1337	USP24	chr1	56547454	56579810	5	4152	9955.94
GBC1	GBC1_se1338	SYF2	chr1	25020917	25034499	8	5394	9954.25
GBC1	GBC1_se1339	MPRIP	chr17	17043066	17075967	5	3309	9949.26
GBC1	GBC1_se1340	SLC4A7	chr3	27533425	27560472	6	4319	9947.89
GBC1	GBC1_se1341	VILL	chr3	37992619	38008644	7	7756	9941.91
GBC1	GBC1_se1342	TSC22D2	chr3	150408432	150413211	2	3523	9927.42
GBC1	GBC1_se1343	ING1	chr13	110703234	110716097	4	7438	9910.94
GBC1	GBC1_se1344	TIFA	chr4	112273387	112298616	3	4611	9907.43
GBC1	GBC1_se1345	SLC2A1	chr1	43005810	43023207	7	6082	9902.37
GBC1	GBC1_se1346	EGLN3	chr14	33933021	33949716	8	6992	9895.13
GBC1	GBC1_se1347	SLC11A2	chr12	51006752	51026994	4	4712	9890.24
GBC1	GBC1_se1348	CCDC12	chr3	46977351	46988807	4	5409	9886.53
GBC1	GBC1_se1349	FAM49A	chr2	16649502	16666869	6	5106	9885.3
GBC1	GBC1_se1350	P4HA2	chr5	132215244	132237584	4	5077	9883.22
GBC1	GBC1_se1351	TFCP2L1	chr2	121124247	121156313	4	3608	9876.33
GBC2	GBC2_se1	PMEPA1	chr20	57646968	57720440	8	65779	592221
GBC2	GBC2_se2	ERRFI1	chr1	8004215	8238955	53	97335	322087
GBC2	GBC2_se3	LINC00963	chr9	129457363	129509950	15	33792	313419
GBC2	GBC2_se4	SEC14L1	chr17	77306157	77495324	43	80129	306356
GBC2	GBC2_se5	MYH9	chr22	36317719	36482406	50	82774	305873
GBC2	GBC2_se6	CUEDC1	chr17	57851322	57958112	32	69648	286838
GBC2	GBC2_se7	HAAO	chr2	43154867	43232902	24	49843	285335
GBC2	GBC2_se8	ZMYND8	chr20	47304419	47390302	18	45374	285295
GBC2	GBC2_se9	FAM129B	chr9	127496165	127586808	19	59370	282997
GBC2	GBC2_se10	SOX9	chr17	72393358	72619061	71	91052	280594
GBC2	GBC2_se11	SHB	chr9	37903277	38074733	51	85163	280433
GBC2	GBC2_se12	ELF3	chr1	202007308	202119397	28	45376	260596
GBC2	GBC2_se13	PTMA	chr2	231602992	231687493	27	42267	249853
GBC2	GBC2_se14	LGALS4	chr19	38636699	38737752	26	74910	249156
GBC2	GBC2_se15	SDC1	chr2	20094180	20243315	29	53747	246252
GBC2	GBC2_se16	LINC00703	chr10	3741719	3903319	38	58349	235597
GBC2	GBC2_se17	MICAL2	chr11	12108783	12208030	28	68905	219217
GBC2	GBC2_se18	LINC-PINT	chr7	130881741	130966986	28	53356	213496
GBC2	GBC2_se19	MIR21	chr17	59750958	59859505	35	64520	212361
GBC2	GBC2_se20	CXCR5	chr11	118908852	118930725	1	21874	208434
GBC2	GBC2_se21	WASF2	chr1	27483454	27607677	31	48243	207527
GBC2	GBC2_se22	ZFP36L1	chr14	68756722	68821493	10	34294	205603
GBC2	GBC2_se23	SNORA14B	chr1	234954281	235019578	16	40023	202244
GBC2	GBC2_se24	ZFP36L1	chr14	68884656	68982057	27	53748	200812
GBC2	GBC2_se25	DDIT4	chr10	72243814	72364739	31	48785	198825
GBC2	GBC2_se26	RLBP1	chr15	89086952	89152053	18	44884	193916
GBC2	GBC2_se27	MIR6081	chr9	94781654	94951250	46	67922	191966
GBC2	GBC2_se28	SEC11C	chr18	58814992	59008904	66	71132	191372
GBC2	GBC2_se29	LMNA	chr1	156080314	156136872	11	30354	188644
GBC2	GBC2_se30	SLC2A1	chr1	42922921	42980910	10	43811	183303
GBC2	GBC2_se31	IER5L	chr9	129131484	129184303	14	35108	176426
GBC2	GBC2_se32	FOSL2	chr2	28355888	28454300	22	50757	176020
GBC2	GBC2_se33	KCNJ15	chr21	38219051	38356196	46	58776	174942
GBC2	GBC2_se34	FOXB1	chr15	60340928	60426367	19	35728	174919
GBC2	GBC2_se35	ABALON	chr20	31661237	31723959	19	42356	171940
GBC2	GBC2_se36	CC2D1A	chr19	13833077	13856091	1	23015	167687
GBC2	GBC2_se37	COPS8	chr2	237122386	237327623	56	62205	166242
GBC2	GBC2_se38	ABHD11	chr7	73799628	73856098	10	26956	165547
GBC2	GBC2_se39	NCOR2	chr12	124492893	124569659	18	44436	164149
GBC2	GBC2_se40	SCYL1	chr11	65468873	65510900	14	30124	163872
GBC2	GBC2_se41	EPHA2	chr1	16143275	16189750	13	36792	163643
GBC2	GBC2_se42	BHLHE40	chr3	4975642	5027991	14	30786	162408
GBC2	GBC2_se43	SPAG9	chr17	50882916	50957116	22	36231	161563
GBC2	GBC2_se44	ADAP1	chr7	873325	957898	18	25973	153525
GBC2	GBC2_se45	NEAT1	chr11	65411075	65455781	15	30996	150230
GBC2	GBC2_se46	PLAC9	chr10	80444900	80509969	24	32567	148247
GBC2	GBC2_se47	KRT18	chr12	52895192	52928722	13	21881	147965
GBC2	GBC2_se48	ZFP36L1	chr14	68501485	68609128	33	50704	147794
GBC2	GBC2_se49	SUSD6	chr14	69593134	69728259	37	54112	146570
GBC2	GBC2_se50	HOXB3	chr17	48553834	48583878	1	30045	146471
GBC2	GBC2_se51	EIF1	chr17	41645713	41697531	12	24173	146287
GBC2	GBC2_se52	DUSP1	chr5	172763806	172911141	35	52674	144978
GBC2	GBC2_se53	JUNB	chr19	12781444	12797230	1	15787	144545
GBC2	GBC2_se54	KRT19	chr17	41517373	41550688	6	25121	144514
GBC2	GBC2_se55	NTMT1	chr9	129594893	129614690	1	19798	144326
GBC2	GBC2_se56	LINC01588	chr14	49950798	50024502	19	33115	143472
GBC2	GBC2_se57	HIF1A	chr14	61470938	61574347	35	44023	143428
GBC2	GBC2_se58	IER2	chr19	13147055	13173022	6	19660	143273
GBC2	GBC2_se59	SNORA14B	chr1	235047307	235093662	11	24304	141392
GBC2	GBC2_se60	TARBP1	chr1	234589200	234622383	6	21930	139843
GBC2	GBC2_se61	SMAD7	chr18	48893208	48953190	14	33432	139686
GBC2	GBC2_se62	NCOR2	chr12	124352830	124466665	23	43205	139664
GBC2	GBC2_se63	FDFT1	chr8	11837518	11902826	19	30992	138564
GBC2	GBC2_se64	NFATC2	chr20	51694513	51769583	23	27222	138549
GBC2	GBC2_se65	ITGB4	chr17	75678555	75733904	13	35030	136767
GBC2	GBC2_se66	CDCP1	chr3	45034800	45184083	39	39573	136639
GBC2	GBC2_se67	KCNN4	chr19	43736547	43785689	15	35423	135499
GBC2	GBC2_se68	PHLDA3	chr1	201435708	201513042	15	32074	135443
GBC2	GBC2_se69	HUS1	chr7	47428350	47541254	32	41909	132753
GBC2	GBC2_se70	CHD2	chr15	92797152	92849723	14	28030	130918
GBC2	GBC2_se71	PCDH1	chr5	141841610	141879739	9	30661	130874
GBC2	GBC2_se72	KRT80	chr12	52141879	52154539	1	12661	130769
GBC2	GBC2_se73	CSNK1G2	chr19	2027036	2062620	9	19025	130743
GBC2	GBC2_se74	HAAO	chr2	42950655	43046951	25	42533	126851
GBC2	GBC2_se75	CAPZB	chr1	19420869	19530448	35	55165	126619
GBC2	GBC2_se76	TNRC18	chr7	5392858	5438410	8	18247	125897
GBC2	GBC2_se77	MIR4269	chr2	239221116	239308889	29	30751	125752
GBC2	GBC2_se78	PADI1	chr1	17186097	17251386	17	39131	124369
GBC2	GBC2_se79	DLGAP1-AS2	chr18	3579791	3626567	10	29634	124326
GBC2	GBC2_se80	PACSIN2	chr22	42905761	43016001	30	30874	123436
GBC2	GBC2_se81	MIR6870	chr20	10539815	10676964	41	47498	122721
GBC2	GBC2_se82	CXXC5	chr5	139636890	139679266	12	33658	122017
GBC2	GBC2_se83	CEP112	chr17	65513981	65565799	12	40335	121990
GBC2	GBC2_se84	MYOF	chr10	93421349	93483284	23	29824	121727
GBC2	GBC2_se85	AKAP13	chr15	85533563	85628522	30	31685	121424
GBC2	GBC2_se86	SH3PXD2A	chr10	103784861	103923779	31	30393	121234
GBC2	GBC2_se87	TSEN54	chr17	75524194	75618193	22	30183	115882
GBC2	GBC2_se88	GTF2IRD1	chr7	74449943	74484432	4	27686	114186
GBC2	GBC2_se89	GPRC5A	chr12	12870643	12910526	18	22551	113459
GBC2	GBC2_se90	JUP	chr17	41769047	41802216	10	24109	113279
GBC2	GBC2_se91	PLAC9	chr10	80144011	80208677	16	31508	112984
GBC2	GBC2_se92	RAD9A	chr11	67344286	67387683	10	21925	111773
GBC2	GBC2_se93	PWWP2B	chr10	132393437	132424453	7	25377	111332
GBC2	GBC2_se94	ZBTB7A	chr19	4036529	4084600	11	23209	110121
GBC2	GBC2_se95	KIAA1522	chr1	32701587	32775935	15	26729	109998
GBC2	GBC2_se96	MIR6821	chr22	49930265	49971757	9	21252	109784
GBC2	GBC2_se97	IER5	chr1	181087299	181142834	19	32765	109410
GBC2	GBC2_se98	CRIP2	chr14	105470647	105492396	1	21750	108923
GBC2	GBC2_se99	NPAS1	chr19	47079450	47116166	8	15529	108863
GBC2	GBC2_se100	GSN	chr9	121267714	121304121	11	24987	108708
GBC2	GBC2_se101	C6orf132	chr6	42088371	42143765	14	25016	108312
GBC2	GBC2_se102	BAIAP2L1	chr7	98319085	98421448	30	30833	107870
GBC2	GBC2_se103	TBC1D1	chr4	38127699	38204420	19	26725	107663
GBC2	GBC2_se104	ZFP36L1	chr14	68621848	68737560	31	39915	106976
GBC2	GBC2_se105	BLACAT1	chr1	205437412	205458412	5	17835	106222
GBC2	GBC2_se106	MYLIP	chr6	16669971	16769476	37	32338	105674
GBC2	GBC2_se107	GSAP	chr7	77392004	77439892	16	19493	105540
GBC2	GBC2_se108	TMEM189-UBE2V1	chr20	50110263	50167240	14	26010	105293
GBC2	GBC2_se109	TTYH3	chr7	2602560	2647250	12	23896	105182
GBC2	GBC2_se110	VWF	chr12	6161388	6236768	17	31257	105117
GBC2	GBC2_se111	PLEC	chr8	143938013	143945556	1	7544	104668
GBC2	GBC2_se112	IFFO2	chr1	18907260	18957921	12	21963	103328
GBC2	GBC2_se113	SKI	chr1	2187759	2256965	19	28800	102716
GBC2	GBC2_se114	LINC01220	chr14	75228107	75302401	20	27587	102578
GBC2	GBC2_se115	SEMA7A	chr15	74374196	74443894	21	30399	102331
GBC2	GBC2_se116	TMBIM1	chr2	218281288	218298832	1	17545	101973
GBC2	GBC2_se117	MRPL14	chr6	44034281	44095425	12	29274	101572
GBC2	GBC2_se118	TARBP1	chr1	234719086	234773039	9	20488	101151
GBC2	GBC2_se119	EHF	chr11	34619152	34668473	16	32047	100857
GBC2	GBC2_se120	VGLL4	chr3	11498390	11620539	29	35380	100064
GBC2	GBC2_se121	HSPG2	chr1	21893927	21940439	16	33837	99926.4
GBC2	GBC2_se122	LRRC8A	chr9	128881010	128919754	14	24838	99688.3
GBC2	GBC2_se123	LIF	chr22	30237672	30253308	1	15637	99685.8
GBC2	GBC2_se124	ARHGEF10L	chr1	17513131	17588870	22	25818	98877.3
GBC2	GBC2_se125	DAD1	chr14	22502379	22570538	18	27513	98101.2
GBC2	GBC2_se126	ZC3H12A	chr1	37470986	37483559	1	12574	97779
GBC2	GBC2_se127	CCR1	chr3	46078745	46135887	13	25897	97021.4
GBC2	GBC2_se128	KIAA1217	chr10	24413169	24494554	26	34146	96278.5
GBC2	GBC2_se129	IQSEC1	chr3	12990173	13025554	7	30541	95758.7
GBC2	GBC2_se130	UBC	chr12	124904740	124941701	9	14183	95673.5
GBC2	GBC2_se131	TRIB1	chr8	125405221	125435597	11	12739	95505.2
GBC2	GBC2_se132	TUBGCP6	chr22	50275716	50309776	10	23493	94989.9
GBC2	GBC2_se133	NET1	chr10	5537957	5566241	9	18050	94963.5
GBC2	GBC2_se134	RNF19B	chr1	32934147	33012885	22	35791	94485.6
GBC2	GBC2_se135	PPIF	chr10	79237835	79350000	24	37817	94409.3
GBC2	GBC2_se136	PLD6	chr17	17011082	17119700	28	28697	94345.6
GBC2	GBC2_se137	SMAD3	chr15	67062039	67151286	18	32589	94075.3
GBC2	GBC2_se138	TRIM14	chr9	98096081	98193594	24	26291	94012.3
GBC2	GBC2_se139	SERINC5	chr5	80172103	80269281	21	23502	93533.8
GBC2	GBC2_se140	CYP24A1	chr20	53857678	53950428	26	33457	93315.8
GBC2	GBC2_se141	SMAD7	chr18	48775982	48858486	24	37974	92858.3
GBC2	GBC2_se142	SH3BP4	chr2	234949132	235012450	15	27503	92589.9
GBC2	GBC2_se143	NEK6	chr9	124251892	124296238	12	29710	92452.5
GBC2	GBC2_se144	ID1	chr20	31587186	31613344	8	19133	92424.1
GBC2	GBC2_se145	TRIM8	chr10	102620230	102679112	14	20773	92297.5
GBC2	GBC2_se146	DLGAP1-AS1	chr18	3445064	3470579	7	16549	92170.4
GBC2	GBC2_se147	VAPA	chr18	10015205	10088886	27	31182	91762.3
GBC2	GBC2_se148	LINC01119	chr2	46829099	46882230	11	26815	91406.6
GBC2	GBC2_se149	CFLAR	chr2	201117373	201153721	10	18906	91309.8
GBC2	GBC2_se150	NAA20	chr20	19914209	19999302	22	29606	90887.8
GBC2	GBC2_se151	PARP6	chr15	72203314	72239441	11	18815	90696.8
GBC2	GBC2_se152	SPTBN1	chr2	54531329	54614598	29	30714	90638.3
GBC2	GBC2_se153	TPCN1	chr12	113186686	113247587	14	23980	90456.3
GBC2	GBC2_se154	VPS37B	chr12	122858205	122899757	16	22795	90080.6
GBC2	GBC2_se155	H3F3AP4	chr1	226107487	226136557	7	17903	89899
GBC2	GBC2_se156	TBCD	chr17	82836880	82895570	18	22095	89643.1
GBC2	GBC2_se157	HK1	chr10	69408901	69484221	21	30450	89367.2
GBC2	GBC2_se158	GTF2I	chr7	74570525	74613033	20	31585	89050
GBC2	GBC2_se159	KLF3-AS1	chr4	38661617	38689238	7	18721	89041.8
GBC2	GBC2_se160	TPM4	chr19	16064065	16112869	12	24706	89003.9
GBC2	GBC2_se161	MIR4513	chr15	74771038	74801787	7	13747	88437.2
GBC2	GBC2_se162	RAI1	chr17	17684709	17699396	1	14688	88431.9
GBC2	GBC2_se163	CKLF	chr16	66508393	66554051	9	22091	88339.1
GBC2	GBC2_se164	SSH1	chr12	108801826	108859052	13	29652	88070.8
GBC2	GBC2_se165	KLF5	chr13	73040548	73111182	17	25932	87769.8
GBC2	GBC2_se166	GALNT4	chr12	89344677	89391576	13	19811	87762.1
GBC2	GBC2_se167	ARHGAP30	chr1	161073105	161099423	7	18633	87431
GBC2	GBC2_se168	PHLDA1	chr12	75933139	75991155	21	26831	86687.5
GBC2	GBC2_se169	C20orf85	chr20	57991244	58024146	10	20227	86002.5
GBC2	GBC2_se170	PAX8-AS1	chr2	113198421	113249558	16	23151	85654.5
GBC2	GBC2_se171	BMP4	chr14	53942701	53964334	5	16642	85355.2
GBC2	GBC2_se172	DAB2IP	chr9	121719169	121766645	13	28011	85276.4
GBC2	GBC2_se173	ZBTB7B	chr1	154998920	155018831	4	18297	85105.6
GBC2	GBC2_se174	H6PD	chr1	9161161	9211862	15	22617	85101.6
GBC2	GBC2_se175	SGSM2	chr17	2385586	2407820	6	13284	84938.3
GBC2	GBC2_se176	PLXND1	chr3	129577138	129628811	14	35067	84903.9
GBC2	GBC2_se177	VWA1	chr1	1429630	1438327	1	8698	84481.8
GBC2	GBC2_se178	PTPRF	chr1	43523066	43559833	11	25347	84012.6
GBC2	GBC2_se179	CASP9	chr1	15409681	15432988	8	19736	83765.4
GBC2	GBC2_se180	PLEC	chr8	143946556	143954944	1	8389	83715.6
GBC2	GBC2_se181	RCAN1	chr21	35190182	35303475	27	23828	83134.4
GBC2	GBC2_se182	NET1	chr10	5582064	5634837	15	25230	83128
GBC2	GBC2_se183	MLPH	chr2	237465626	237509423	11	20568	83078.5
GBC2	GBC2_se184	MRPL52	chr14	22834788	22853882	1	19095	83018.8
GBC2	GBC2_se185	ECE1	chr1	21277072	21335881	21	27030	82967.7
GBC2	GBC2_se186	MBP	chr18	77052685	77134174	23	26847	82915.1
GBC2	GBC2_se187	NFKBIA	chr14	35331452	35406067	19	25688	82897.3
GBC2	GBC2_se188	TM4SF1	chr3	149339906	149401863	16	25421	82855.1
GBC2	GBC2_se189	B3GNT5	chr3	183245173	183308778	19	26187	82724.7
GBC2	GBC2_se190	LINC00963	chr9	129313648	129364983	25	25678	82598
GBC2	GBC2_se191	AHNAK	chr11	62537928	62561044	4	16919	82126.5
GBC2	GBC2_se192	RCAN1	chr21	34861076	34894851	14	12830	81982.1
GBC2	GBC2_se193	GTF3C1	chr16	27311390	27332390	4	18535	81486.3
GBC2	GBC2_se194	ZNF217	chr20	53578859	53624399	13	20089	81316.2
GBC2	GBC2_se195	HEXIM1	chr17	45143276	45178111	10	19264	81029.7
GBC2	GBC2_se196	FLI1	chr11	128448092	128512933	29	29379	80869.7
GBC2	GBC2_se197	ZBTB38	chr3	141361095	141437195	19	18477	80764.9
GBC2	GBC2_se198	CAPN2	chr1	223699754	223749190	16	19890	80496.6
GBC2	GBC2_se199	DNAJB6	chr7	157271892	157318857	10	17059	80206.8
GBC2	GBC2_se200	C20orf85	chr20	58102230	58138537	9	14355	79951.6
GBC2	GBC2_se201	SBNO2	chr19	1156808	1215548	19	25020	79698.4
GBC2	GBC2_se202	IRF2BPL	chr14	77022195	77072413	12	17815	79384.6
GBC2	GBC2_se203	GPRC5C	chr17	74409862	74467874	14	16843	79366.2
GBC2	GBC2_se204	ANXA4	chr2	69738242	69799435	21	30037	79275.5
GBC2	GBC2_se205	RARA	chr17	40307051	40346062	9	26522	78579.9
GBC2	GBC2_se206	PPP1CB	chr2	28583756	28664597	23	28250	78108.6
GBC2	GBC2_se207	NOL4L	chr20	32447813	32485646	10	13991	77807.3
GBC2	GBC2_se208	MTBP	chr8	120731531	120786977	18	27247	77269.5
GBC2	GBC2_se209	JADE2	chr5	134502974	134528359	4	10653	77223.7
GBC2	GBC2_se210	DGKI	chr7	137929053	138002375	19	28455	77142.1
GBC2	GBC2_se211	RARG	chr12	53216254	53233652	4	16051	77019.2
GBC2	GBC2_se212	HDGF	chr1	156740461	156753148	5	10308	76701.8
GBC2	GBC2_se213	MKI67	chr10	127872503	127927658	12	18368	76571.7
GBC2	GBC2_se214	ACTB	chr7	5528569	5534289	1	5721	76502.7
GBC2	GBC2_se215	RCAN1	chr21	34792593	34847080	17	25879	76423.5
GBC2	GBC2_se216	CTDSP2	chr12	57881302	57905661	6	14753	76324.1
GBC2	GBC2_se217	SYNJ2	chr6	157985819	158043178	16	27061	76195.7
GBC2	GBC2_se218	TNS4	chr17	40483999	40561448	25	35052	75977.5
GBC2	GBC2_se219	CIB1	chr15	90157914	90169024	1	11111	75948
GBC2	GBC2_se220	NR2F2	chr15	96329515	96355178	9	16336	75885.5
GBC2	GBC2_se221	KREMEN1	chr22	28999614	29048391	15	22391	75609.2
GBC2	GBC2_se222	OTULIN	chr5	14142534	14214385	26	29206	74933.4
GBC2	GBC2_se223	LAMA5	chr20	62349880	62360270	1	10391	74917.1
GBC2	GBC2_se224	TNIP1	chr5	151051656	151094396	15	19584	74461.6
GBC2	GBC2_se225	MIRLET7BHG	chr22	46073242	46083157	1	9916	74333.7
GBC2	GBC2_se226	SYNM	chr15	99421061	99486633	12	18808	74240.6
GBC2	GBC2_se227	MIR6888	chr2	159089462	159158483	25	23118	74190.7
GBC2	GBC2_se228	EPHX1	chr1	225865199	225884185	5	12796	74047.3
GBC2	GBC2_se229	BAIAP2	chr17	81043317	81098255	12	20039	73825.7
GBC2	GBC2_se230	B4GALT5	chr20	49763498	49823853	17	24598	73385.6
GBC2	GBC2_se231	IRF2	chr4	184329067	184390047	14	22560	73224.8
GBC2	GBC2_se232	STRA6	chr15	74172625	74207031	10	16643	72940.7
GBC2	GBC2_se233	ETV6	chr12	11705819	11774965	22	22832	72686.3
GBC2	GBC2_se234	ATP6AP1L	chr5	82345506	82423049	30	32857	72502.7
GBC2	GBC2_se235	SCARB1	chr12	124681417	124755702	22	28549	72465
GBC2	GBC2_se236	ZDHHC6	chr10	112360450	112406731	17	18462	72226.1
GBC2	GBC2_se237	FXYD3	chr19	34989335	35013686	7	15296	71857.4
GBC2	GBC2_se238	SH3PXD2A	chr10	103712257	103761928	7	15814	71784.5
GBC2	GBC2_se239	PLD4	chr14	104965618	104978540	1	12923	71563.3
GBC2	GBC2_se240	AKR1E2	chr10	4650148	4734139	27	19937	71526.7
GBC2	GBC2_se241	TCF7L2	chr10	113006448	113093094	27	29045	71370.3
GBC2	GBC2_se242	CYP4V2	chr4	186675494	186736719	23	22580	71363.9
GBC2	GBC2_se243	YWHAZ	chr8	100944594	100955127	6	5868	71332.6
GBC2	GBC2_se244	ISG20	chr15	88614279	88659935	11	17137	71177.7
GBC2	GBC2_se245	UBALD2	chr17	76251418	76279806	6	21691	71163
GBC2	GBC2_se246	CDC42EP1	chr22	37558863	37572022	1	13160	71016.5
GBC2	GBC2_se247	PHLDA1	chr12	76007416	76037636	14	13952	71001.9
GBC2	GBC2_se248	TFEB	chr6	41682142	41743324	14	27146	70983.4
GBC2	GBC2_se249	ST3GAL1	chr8	133551906	133583577	8	9583	70924
GBC2	GBC2_se250	AP5Z1	chr7	4715157	4754508	10	16031	70713.7
GBC2	GBC2_se251	STOML1	chr15	73981625	74011917	6	15530	70516.7
GBC2	GBC2_se252	ACTG1	chr17	81508673	81520492	3	10460	70386.9
GBC2	GBC2_se253	IL22RA2	chr6	136986513	137056509	22	21036	70304
GBC2	GBC2_se254	DSC2	chr18	31197744	31249577	16	20925	70161.1
GBC2	GBC2_se255	TTC7A	chr2	47016558	47080340	11	21245	70134.7
GBC2	GBC2_se256	KMT2E	chr7	105010039	105015903	1	5865	69871.9
GBC2	GBC2_se257	TNFRSF1A	chr12	6332314	6342891	1	10578	69820.9
GBC2	GBC2_se258	ZNRF3	chr22	28882828	28936460	21	25798	69796.7
GBC2	GBC2_se259	HEXB	chr5	74624065	74649375	7	20134	69721.5
GBC2	GBC2_se260	MAPK1IP1L	chr14	55097887	55132180	10	14528	69652.5
GBC2	GBC2_se261	SSRP1	chr11	57278155	57326832	11	14757	69525.4
GBC2	GBC2_se262	KIF5B	chr10	32938546	33011110	14	18400	69269.6
GBC2	GBC2_se263	SERPINB6	chr6	2952563	2991149	11	13484	69261.9
GBC2	GBC2_se264	GADD45A	chr1	67682788	67766903	22	18931	69260.3
GBC2	GBC2_se265	PDXK	chr21	43712421	43744457	7	13185	69210.6
GBC2	GBC2_se266	PLEKHG3	chr14	64702727	64730440	6	19342	69119
GBC2	GBC2_se267	ZKSCAN1	chr7	99997275	100026662	10	19726	68983
GBC2	GBC2_se268	IRS1	chr2	226790848	226801762	2	10202	68933.9
GBC2	GBC2_se269	MIR3126	chr2	69138400	69226486	41	35567	68900.9
GBC2	GBC2_se270	SMG6	chr17	2054122	2095508	6	31750	68820.8
GBC2	GBC2_se271	TGFBI	chr5	135987177	136067159	31	30628	68672.5
GBC2	GBC2_se272	ANKRD40	chr17	50658533	50709427	11	18557	68610.2
GBC2	GBC2_se273	FOXQ1	chr6	1285425	1336724	9	15731	68545.7
GBC2	GBC2_se274	CCDC12	chr3	46925146	46960232	15	18895	68463.3
GBC2	GBC2_se275	ITGB6	chr2	160195138	160242180	13	21727	68436.7
GBC2	GBC2_se276	MIR8085	chr19	44741633	44777116	8	16505	68418.3
GBC2	GBC2_se277	PIK3C2B	chr1	204438733	204495231	9	10795	68187.4
GBC2	GBC2_se278	S100A10	chr1	151972541	152004183	15	17088	67970.2
GBC2	GBC2_se279	HK2	chr2	74832941	74865303	7	19827	67623.6
GBC2	GBC2_se280	SH3PXD2A	chr10	103645228	103699168	17	20638	67565.2
GBC2	GBC2_se281	HDAC7	chr12	47807270	47829724	6	16354	67128.5
GBC2	GBC2_se282	TRAF5	chr1	211326104	211354511	6	23547	67029.2
GBC2	GBC2_se283	MIR6872	chr3	50262539	50275350	1	12812	66995.1
GBC2	GBC2_se284	INF2	chr14	104665654	104695604	6	15532	66890.3
GBC2	GBC2_se285	MYEOV	chr11	69274257	69303259	5	14480	66817.7
GBC2	GBC2_se286	BCAR1	chr16	75233830	75267347	9	24818	66729
GBC2	GBC2_se287	ODF3B	chr22	50526707	50544881	5	13066	66631.3
GBC2	GBC2_se288	RNU6-39P	chr18	70322919	70385790	12	18514	66580.4
GBC2	GBC2_se289	IRF1	chr5	132455669	132502258	14	20811	66566.4
GBC2	GBC2_se290	KLC4	chr6	43075452	43130202	13	23635	66565.1
GBC2	GBC2_se291	GATA6	chr18	22164546	22195308	5	16573	66353.6
GBC2	GBC2_se292	BRD4	chr19	15245933	15333211	23	23903	66313.8
GBC2	GBC2_se293	RCAN1	chr21	34926917	35006931	24	27624	66131.6
GBC2	GBC2_se294	DLGAP4	chr20	36085018	36122797	9	13860	66105.7
GBC2	GBC2_se295	SSR2	chr1	155961598	156007457	17	15936	65977.3
GBC2	GBC2_se296	ETS2	chr21	38780432	38824703	17	17219	65866.4
GBC2	GBC2_se297	MCTS2P	chr20	31541911	31573633	10	11416	65854.9
GBC2	GBC2_se298	CTNND1	chr11	57761023	57802133	15	22595	65854.1
GBC2	GBC2_se299	ESYT2	chr7	158802343	158830430	8	12398	65774.1
GBC2	GBC2_se300	CAPG	chr2	85405384	85439492	12	19740	65767
GBC2	GBC2_se301	LOXL2	chr8	23296073	23366983	14	19154	65598.8
GBC2	GBC2_se302	JRKL	chr11	96299224	96343904	11	17586	65442.8
GBC2	GBC2_se303	DENND3	chr8	141205316	141244701	10	11452	65343.7
GBC2	GBC2_se304	MACC1	chr7	20329122	20353681	11	13593	65162.4
GBC2	GBC2_se305	PRSS22	chr16	2835455	2868704	12	17656	65118.2
GBC2	GBC2_se306	MIDN	chr19	1247561	1258588	1	11028	64925.9
GBC2	GBC2_se307	MYO1E	chr15	59273152	59314910	13	21586	64904.5
GBC2	GBC2_se308	ZNF706	chr8	101123224	101160189	12	15946	64807
GBC2	GBC2_se309	OPA1	chr3	193816665	193886117	17	16580	64659.8
GBC2	GBC2_se310	CARD10	chr22	37483808	37525559	13	17041	64659.8
GBC2	GBC2_se311	GTF3C1	chr16	27225653	27287448	21	22174	64538.7
GBC2	GBC2_se312	ULK4	chr3	42150048	42191586	12	21201	64529.3
GBC2	GBC2_se313	SPTSSA	chr14	34000500	34064551	17	16759	64262.4
GBC2	GBC2_se314	NR1D1	chr17	40091001	40124916	11	22568	64028.1
GBC2	GBC2_se315	NDUFS5	chr1	39103226	39160481	10	21278	64011.1
GBC2	GBC2_se316	ABHD11	chr7	73734608	73744489	1	9882	64010.1
GBC2	GBC2_se317	IGFBP7	chr4	57039764	57120132	31	23852	63956.9
GBC2	GBC2_se318	RASAL1	chr12	113130519	113153280	5	13505	63917.4
GBC2	GBC2_se319	WDR5	chr9	134323959	134378334	14	23134	63906.9
GBC2	GBC2_se320	TNS2	chr12	53043403	53054691	1	11289	63627.1
GBC2	GBC2_se321	SLC38A10	chr17	81328026	81346989	6	12728	63412.3
GBC2	GBC2_se322	B3GALT5	chr21	39614736	39682681	24	24103	63222.8
GBC2	GBC2_se323	ZNF703	chr8	37675237	37701504	4	12978	63193.1
GBC2	GBC2_se324	ZNF592	chr15	84714562	84751111	10	7247	63189.6
GBC2	GBC2_se325	PLEKHO2	chr15	64835700	64898602	15	16744	62725.9
GBC2	GBC2_se326	ST14	chr11	130145976	130190856	11	15823	62692.9
GBC2	GBC2_se327	PTMA	chr2	231701417	231716530	4	10184	62613.2
GBC2	GBC2_se328	MLXIP	chr12	122062402	122123340	13	19481	62571.1
GBC2	GBC2_se329	TRAPPC3	chr1	36133751	36162436	8	11241	62387
GBC2	GBC2_se330	CTDSP1	chr2	218395657	218403446	1	7790	62353.3
GBC2	GBC2_se331	FGFRL1	chr4	1009909	1045899	11	25790	62334.7
GBC2	GBC2_se332	MTHFD1L	chr6	151014164	151071419	18	19958	62253.4
GBC2	GBC2_se333	RREB1	chr6	7106640	7165331	18	18803	62241.8
GBC2	GBC2_se334	NEDD9	chr6	11198352	11233653	13	20600	62203.9
GBC2	GBC2_se335	MEF2D	chr1	156487802	156508324	8	15109	62111.9
GBC2	GBC2_se336	RALGDS	chr9	133112944	133149911	10	15084	62049.1
GBC2	GBC2_se337	FOXA1	chr14	37582703	37600033	6	12222	62041.4
GBC2	GBC2_se338	PLAU	chr10	73865749	73914977	9	18671	62032.2
GBC2	GBC2_se339	ARHGAP26	chr5	142798226	142874985	18	23517	61898.5
GBC2	GBC2_se340	MIR645	chr20	50723926	50764515	10	18157	61772.4
GBC2	GBC2_se341	VRK3	chr19	50167176	50217415	12	13376	61703.5
GBC2	GBC2_se342	EZR	chr6	158835568	158870699	6	13759	61665.4
GBC2	GBC2_se343	ANKRD46	chr8	100458546	100512493	13	12607	61612.9
GBC2	GBC2_se344	LIMK2	chr22	31207121	31255557	23	26976	61402.3
GBC2	GBC2_se345	TNFRSF18	chr1	1156099	1168284	1	12186	61401.4
GBC2	GBC2_se346	ST5	chr11	8758685	8842525	24	24952	61370.9
GBC2	GBC2_se347	RNF44	chr5	176531168	176554259	8	14871	60673.9
GBC2	GBC2_se348	TSPAN9	chr12	3299448	3321443	7	17142	60607.2
GBC2	GBC2_se349	SCD	chr10	100342235	100377021	8	13981	60572.9
GBC2	GBC2_se350	BLZF1	chr1	169102015	169124779	6	17835	60513.5
GBC2	GBC2_se351	LTBP2	chr14	74566341	74621735	16	25418	60335.1
GBC2	GBC2_se352	DSP	chr6	7532312	7562093	12	10575	60264.8
GBC2	GBC2_se353	FGF1	chr5	142644609	142699475	17	20137	60231.9
GBC2	GBC2_se354	CMTM7	chr3	32391313	32443734	13	17278	60210.8
GBC2	GBC2_se355	LAD1	chr1	201391572	201408938	3	8479	60199.2
GBC2	GBC2_se356	CYTH4	chr22	37267025	37332289	20	17567	60029.8
GBC2	GBC2_se357	HSP90AB4P	chr15	58434480	58476240	11	22138	59871.3
GBC2	GBC2_se358	KLF16	chr19	1852392	1882680	7	15573	59818.8
GBC2	GBC2_se359	IFNGR2	chr21	33360796	33405562	10	13427	59677.6
GBC2	GBC2_se360	PYGB	chr20	25221678	25257116	11	18487	59659.9
GBC2	GBC2_se361	POLR3GL	chr1	145976571	146010563	10	19849	59543.8
GBC2	GBC2_se362	CEP85	chr1	26274631	26292257	4	16763	59501.9
GBC2	GBC2_se363	TESC	chr12	117084380	117107993	6	19437	59415
GBC2	GBC2_se364	LINC01089	chr12	121795607	121806933	1	11327	58973.3
GBC2	GBC2_se365	KRT18	chr12	52942758	52976694	10	16721	58970.6
GBC2	GBC2_se366	TRIB1	chr8	126546954	126572504	4	10104	58859.5
GBC2	GBC2_se367	SNX29P2	chr16	29248286	29315268	23	27039	58716.4
GBC2	GBC2_se368	CD58	chr1	116474963	116517739	14	20941	58611.7
GBC2	GBC2_se369	B4GALT1	chr9	33150852	33168683	3	13025	58582
GBC2	GBC2_se370	ARL4C	chr2	234134337	234217917	23	23140	58506
GBC2	GBC2_se371	STX1A	chr7	73698586	73719706	7	14214	58396.8
GBC2	GBC2_se372	CEMIP	chr15	80831294	80870716	11	23239	58387.9
GBC2	GBC2_se373	NAA40	chr11	63837319	63890816	16	22472	58381.3
GBC2	GBC2_se374	ANLN	chr7	36258132	36292825	10	18667	58142
GBC2	GBC2_se375	CAMSAP2	chr1	200888324	200909446	5	17715	58087.6
GBC2	GBC2_se376	SNORA71C	chr20	38122108	38181502	12	13467	58081.4
GBC2	GBC2_se377	S100A11	chr1	152024110	152052978	8	13906	57964.1
GBC2	GBC2_se378	NOP2	chr12	6531739	6555361	9	14697	57689.6
GBC2	GBC2_se379	WBP2	chr17	75872207	75878990	1	6784	57648
GBC2	GBC2_se380	UNC5B-AS1	chr10	71216679	71272873	11	22078	57593.2
GBC2	GBC2_se381	AHR	chr7	17297140	17333264	8	15168	57592.5
GBC2	GBC2_se382	MUL1	chr1	20473989	20497283	9	11186	57457
GBC2	GBC2_se383	FGD3	chr9	93093462	93144201	10	17146	57365.5
GBC2	GBC2_se384	FOXC1	chr6	1588531	1617070	9	13997	57078
GBC2	GBC2_se385	LINC00578	chr3	177588713	177634399	15	13113	57066.4
GBC2	GBC2_se386	EML4	chr2	42087536	42144162	16	23297	57016.7
GBC2	GBC2_se387	LIF	chr22	30201980	30215399	1	13420	56916.7
GBC2	GBC2_se388	ITGB4	chr17	75632914	75648165	5	11655	56768.8
GBC2	GBC2_se389	GDE1	chr16	19409768	19438132	14	19237	56753.5
GBC2	GBC2_se390	RAI1-AS1	chr17	17737352	17744422	1	7071	56743.8
GBC2	GBC2_se391	FNIP2	chr4	158777486	158828587	18	17916	56722.1
GBC2	GBC2_se392	ABHD17B	chr9	71724054	71769722	19	21872	56710.5
GBC2	GBC2_se393	SLC37A3	chr7	140229585	140260995	8	10912	56695.1
GBC2	GBC2_se394	ITGA6	chr2	172426870	172466046	15	22175	56636.7
GBC2	GBC2_se395	SP1	chr12	53352529	53384073	5	13998	56580.5
GBC2	GBC2_se396	MX2	chr21	41460613	41520381	16	20878	56576.4
GBC2	GBC2_se397	PDGFRB	chr5	150129721	150165010	16	22314	56226
GBC2	GBC2_se398	S100A6	chr1	153531682	153539054	1	7373	56211.5
GBC2	GBC2_se399	BBC3	chr19	47225969	47233420	1	7452	56045.7
GBC2	GBC2_se400	ZNF710	chr15	89999174	90008073	1	8900	55993.4
GBC2	GBC2_se401	CHKA	chr11	68077599	68150482	23	24794	55981.4
GBC2	GBC2_se402	PQLC2	chr1	19361803	19402538	11	23948	55855.8
GBC2	GBC2_se403	NPHP1	chr2	110096353	110116957	9	10751	55812.1
GBC2	GBC2_se404	ERI2	chr16	20897320	20919471	5	16933	55800.6
GBC2	GBC2_se405	LOXL1	chr15	73923669	73965862	13	15027	55395.2
GBC2	GBC2_se406	CYP2W1	chr7	974182	993331	5	11409	55394.2
GBC2	GBC2_se407	BHLHE40	chr3	4711327	4777455	18	22685	55296.2
GBC2	GBC2_se408	ALPK2	chr18	58768507	58793981	7	14992	55260.7
GBC2	GBC2_se409	LY86	chr6	6789730	6826836	15	16309	55098.7
GBC2	GBC2_se410	S100A4	chr1	153563666	153572968	2	6042	54794.4
GBC2	GBC2_se411	MFHAS1	chr8	8288231	8352548	13	17630	54772.4
GBC2	GBC2_se412	SOCS3	chr17	78292224	78344159	16	21735	54734.3
GBC2	GBC2_se413	LCP2	chr5	170273998	170334211	19	21217	54595.1
GBC2	GBC2_se414	PON2	chr7	95397439	95473455	16	14963	54427.5
GBC2	GBC2_se415	PXN	chr12	120219797	120238195	6	11822	54419.4
GBC2	GBC2_se416	SNORA14B	chr1	234809621	234876511	19	13754	54201
GBC2	GBC2_se417	RGS3	chr9	113565454	113600769	10	14385	54162.6
GBC2	GBC2_se418	B4GALT5	chr20	49661717	49725075	24	18304	54000
GBC2	GBC2_se419	RHBDF2	chr17	76491007	76532403	7	12405	53988.7
GBC2	GBC2_se420	SH3PXD2B	chr5	172402813	172456348	18	25388	53931.2
GBC2	GBC2_se421	MICAL2	chr11	12066071	12095551	9	16419	53910.1
GBC2	GBC2_se422	ZNF703	chr8	37591005	37637793	9	17133	53810.9
GBC2	GBC2_se423	PLEKHG2	chr19	39404882	39411411	1	6530	53784.6
GBC2	GBC2_se424	HUS1	chr7	47556444	47583744	4	13692	53753.7
GBC2	GBC2_se425	ABHD17C	chr15	80678609	80712668	12	17592	53745.1
GBC2	GBC2_se426	PLEKHA7	chr11	16956052	17016106	12	17150	53520.1
GBC2	GBC2_se427	SOX4	chr6	21586745	21597114	2	5229	53468.8
GBC2	GBC2_se428	ASB7	chr15	100667814	100729174	18	19112	53407.7
GBC2	GBC2_se429	RAI14	chr5	34563250	34629028	17	24292	53339.4
GBC2	GBC2_se430	LMAN1L	chr15	74842284	74874008	5	20859	53328
GBC2	GBC2_se431	USPL1	chr13	30792599	30848933	14	18168	53325.8
GBC2	GBC2_se432	PTPN12	chr7	77535003	77574591	10	11130	53139
GBC2	GBC2_se433	LZIC	chr1	9877822	9912478	10	13466	53058.3
GBC2	GBC2_se434	SH3GL1	chr19	4359477	4400698	7	11316	52927.8
GBC2	GBC2_se435	UBE2H	chr7	129947710	129971206	4	9617	52812
GBC2	GBC2_se436	TAF1B	chr2	9782202	9846725	11	13091	52554
GBC2	GBC2_se437	CTIF	chr18	48446694	48470735	7	8832	52541.6
GBC2	GBC2_se438	ACER3	chr11	76763396	76799476	8	17896	52485.6
GBC2	GBC2_se439	PTPN1	chr20	50412136	50464675	15	16137	52460.2
GBC2	GBC2_se440	NCOA3	chr20	47764980	47810917	11	10962	52395.7
GBC2	GBC2_se441	VEGFA	chr6	43766699	43783836	5	12555	52269.6
GBC2	GBC2_se442	RAB3IL1	chr11	61954285	61979162	10	13593	52254.1
GBC2	GBC2_se443	OSBPL3	chr7	24963428	24982341	6	8653	52131.8
GBC2	GBC2_se444	TTC7A	chr2	46939519	46988191	14	14642	52113.1
GBC2	GBC2_se445	DNAJC15	chr13	43022949	43062410	8	14192	52072.7
GBC2	GBC2_se446	BHLHE40	chr3	4822083	4853781	9	14126	51981.6
GBC2	GBC2_se447	TONSL-AS1	chr8	144422836	144431098	1	8263	51958.1
GBC2	GBC2_se448	CIB1	chr15	90208411	90214907	1	6497	51920.6
GBC2	GBC2_se449	FHL2	chr2	105369926	105404901	13	11202	51902.9
GBC2	GBC2_se450	LIPH	chr3	185527294	185562159	14	18493	51861.7
GBC2	GBC2_se451	CCDC12	chr3	46974643	46988880	3	12590	51841.2
GBC2	GBC2_se452	ZMIZ1	chr10	79136178	79159963	8	16198	51791.8
GBC2	GBC2_se453	CDC42EP4	chr17	73286656	73312653	4	15690	51736.6
GBC2	GBC2_se454	PKP1	chr1	201259568	201312840	12	14276	51732.4
GBC2	GBC2_se455	C3orf18	chr3	50588441	50631071	13	16562	51676.1
GBC2	GBC2_se456	XYLT1	chr16	17340084	17383154	10	19543	51671.1
GBC2	GBC2_se457	SCARB2	chr4	76195303	76236605	12	13354	51478.8
GBC2	GBC2_se458	MMP7	chr11	102526423	102564815	10	11788	51403
GBC2	GBC2_se459	MIR4686	chr11	2197396	2217984	8	11116	51260
GBC2	GBC2_se460	EPCAM	chr2	47339843	47374158	9	14572	51112.2
GBC2	GBC2_se461	ELF5	chr11	34483560	34515218	10	14582	51077
GBC2	GBC2_se462	ALDOA	chr16	30055090	30070347	3	4863	51025.5
GBC2	GBC2_se463	SRC	chr20	37336083	37362621	7	11184	50950.3
GBC2	GBC2_se464	NUMBL	chr19	40714309	40722643	4	5922	50904.1
GBC2	GBC2_se465	BLVRB	chr19	40416916	40446606	8	13905	50856
GBC2	GBC2_se466	ZFYVE26	chr14	68164386	68211639	17	21125	50820.6
GBC2	GBC2_se467	TMC7	chr16	18988494	19008946	8	8181	50733.2
GBC2	GBC2_se468	MIR4444-1	chr2	177240110	177266882	9	9367	50692.8
GBC2	GBC2_se469	EPHB3	chr3	184549609	184584521	7	18503	50678.3
GBC2	GBC2_se470	NDUFS5	chr1	39173470	39215976	15	18159	50641.6
GBC2	GBC2_se471	FRMD8	chr11	65370734	65391383	5	8400	50635.5
GBC2	GBC2_se472	LSM10	chr1	36366188	36388214	7	12764	50560.7
GBC2	GBC2_se473	AHR	chr7	17506125	17565149	14	17504	50548.2
GBC2	GBC2_se474	SNORD111B	chr16	70680946	70715734	8	15412	50536.5
GBC2	GBC2_se475	MST1R	chr3	49898008	49908442	2	9560	50322.1
GBC2	GBC2_se476	RAC1	chr7	6373493	6410437	14	15795	50262.3
GBC2	GBC2_se477	SLC9A1	chr1	27099184	27155883	10	15230	50190
GBC2	GBC2_se478	DUSP4	chr8	29346032	29353454	2	6912	50079.2
GBC2	GBC2_se479	EEA1	chr12	92133378	92146717	2	13065	50042.6
GBC2	GBC2_se480	FOXQ1	chr6	1037756	1082910	10	14574	50030.6
GBC2	GBC2_se481	BRI3	chr7	98276551	98302106	7	10567	49942.1
GBC2	GBC2_se482	GTF2I	chr7	74635225	74669741	6	11879	49879.1
GBC2	GBC2_se483	SLC6A6	chr3	14392418	14432989	11	14129	49841.5
GBC2	GBC2_se484	LRP5	chr11	68313226	68354960	9	11684	49813.7
GBC2	GBC2_se485	DGKA	chr12	55926250	55940624	4	10371	49778.6
GBC2	GBC2_se486	WDR45B	chr17	82627531	82660749	10	20405	49724
GBC2	GBC2_se487	HK1	chr10	69318029	69372640	10	11961	49701.5
GBC2	GBC2_se488	C15orf62	chr15	40763347	40796401	7	15379	49438.9
GBC2	GBC2_se489	IGSF9B	chr11	133927254	133957538	9	15129	49256.9
GBC2	GBC2_se490	CEBPB	chr20	50187509	50198661	4	8574	49180.3
GBC2	GBC2_se491	TMSB10	chr2	84880204	84927324	9	12059	49103.8
GBC2	GBC2_se492	SHC1	chr1	154967470	154976667	1	9198	49006.2
GBC2	GBC2_se493	UBXN11	chr1	26336243	26360417	5	11620	48954.8
GBC2	GBC2_se494	FOSB	chr19	45505566	45529093	8	12075	48806.8
GBC2	GBC2_se495	AMZ2P1	chr17	64772848	64816203	12	17377	48796.1
GBC2	GBC2_se496	ECH1	chr19	38836903	38870272	6	13467	48782.1
GBC2	GBC2_se497	FXYD3	chr19	35110454	35121945	1	11492	48521.9
GBC2	GBC2_se498	ARHGAP12	chr10	31912990	31948324	13	13757	48488.8
GBC2	GBC2_se499	TNFRSF6B	chr20	63693947	63703753	1	9807	48476.9
GBC2	GBC2_se500	MED15	chr22	20494934	20534279	5	11477	48414
GBC2	GBC2_se501	KCMF1	chr2	84944159	84974443	7	8610	48233.3
GBC2	GBC2_se502	MIR6787	chr17	82266249	82301931	11	17229	48188.5
GBC2	GBC2_se503	TRIB1	chr8	125259357	125292418	15	14403	48160
GBC2	GBC2_se504	MAP3K8	chr10	30431358	30459528	8	10291	48156.6
GBC2	GBC2_se505	PCBP1-AS1	chr2	70082613	70091228	1	8616	48122.5
GBC2	GBC2_se506	TNFAIP2	chr14	103054829	103075998	7	12306	48028.2
GBC2	GBC2_se507	RND3	chr2	150467618	150496557	8	12663	47986.6
GBC2	GBC2_se508	KRR1	chr12	75633461	75667730	10	17341	47969.7
GBC2	GBC2_se509	RAB11FIP1	chr8	37880817	37916466	12	12585	47958.6
GBC2	GBC2_se510	FGF3	chr11	69817242	69843632	9	16428	47950.6
GBC2	GBC2_se511	ARRDC2	chr19	17996881	18058211	14	14909	47935.5
GBC2	GBC2_se512	WBP1L	chr10	102752132	102819151	19	22723	47905.2
GBC2	GBC2_se513	CYB5D1	chr17	7881927	7894562	4	8422	47871.5
GBC2	GBC2_se514	PPP1R1B	chr17	39617705	39637923	4	12935	47769.1
GBC2	GBC2_se515	MIR6124	chr11	12221994	12261554	19	20442	47748.9
GBC2	GBC2_se516	SYT8	chr11	1750520	1784083	11	19889	47719.9
GBC2	GBC2_se517	ADAMTSL4-AS1	chr1	150558467	150566214	1	7748	47707.6
GBC2	GBC2_se518	OSBPL3	chr7	24820182	24848055	8	14401	47696.3
GBC2	GBC2_se519	KRT4	chr12	52859791	52880057	8	8324	47580.5
GBC2	GBC2_se520	SKI	chr1	2273585	2323152	15	19007	47559.5
GBC2	GBC2_se521	ZBTB7C	chr18	48132928	48169264	10	11335	47549.3
GBC2	GBC2_se522	MAML3	chr4	140130287	140154811	9	11508	47512.8
GBC2	GBC2_se523	SSR3	chr3	157119385	157137820	10	10016	47486.7
GBC2	GBC2_se524	HOXB6	chr17	48593929	48605758	1	11830	47474.5
GBC2	GBC2_se525	DPM2	chr9	127960042	127975485	1	15444	47442.4
GBC2	GBC2_se526	ADD3	chr10	109961684	110014178	14	14671	47318.1
GBC2	GBC2_se527	ZNF511	chr10	133257366	133279229	4	10674	47305
GBC2	GBC2_se528	CUX1	chr7	101584798	101631818	7	10245	47288
GBC2	GBC2_se529	SYPL1	chr7	106056953	106072639	8	8880	47152.1
GBC2	GBC2_se530	FGL1	chr8	17767829	17817071	15	14147	47109.8
GBC2	GBC2_se531	SYNGR2	chr17	78167933	78177021	1	9089	47022.2
GBC2	GBC2_se532	PHB2	chr12	6957848	6965978	1	8131	47015.8
GBC2	GBC2_se533	CSTB	chr21	43767007	43784025	7	12966	47012.2
GBC2	GBC2_se534	SMURF1	chr7	99095672	99145267	15	14524	46976.4
GBC2	GBC2_se535	LFNG	chr7	2509750	2531633	3	13139	46923.7
GBC2	GBC2_se536	ARRDC3	chr5	91101771	91191244	21	16479	46892.8
GBC2	GBC2_se537	MKI67	chr10	127969289	128011599	18	22666	46841.4
GBC2	GBC2_se538	THEM6	chr8	142725616	142740599	4	7844	46787.4
GBC2	GBC2_se539	MIRLET7BHG	chr22	46083585	46091677	1	8093	46766.1
GBC2	GBC2_se540	RNPEPL1	chr2	240560205	240584907	7	10904	46627.5
GBC2	GBC2_se541	APIP	chr11	35138306	35174284	12	10095	46595.1
GBC2	GBC2_se542	MACC1	chr7	20198151	20221437	6	8891	46586
GBC2	GBC2_se543	S100A16	chr1	153606859	153617933	1	11075	46531.8
GBC2	GBC2_se544	TNFRSF1A	chr12	6369103	6378074	1	8972	46526.3
GBC2	GBC2_se545	LRRFIP1	chr2	237670238	237715810	15	12164	46524.5
GBC2	GBC2_se546	IQGAP1	chr15	90387570	90420837	12	14593	46350.9
GBC2	GBC2_se547	CYB561	chr17	63431901	63478159	10	14343	46322.8
GBC2	GBC2_se548	MIRLET7BHG	chr22	46051401	46059857	1	8457	46230.6
GBC2	GBC2_se549	USE1	chr19	17074241	17136616	18	19124	46176.2
GBC2	GBC2_se550	SMIM24	chr19	3428410	3484180	12	11663	46166.4
GBC2	GBC2_se551	PDGFB	chr22	39237379	39265399	6	11558	46143.3
GBC2	GBC2_se552	FUT8	chr14	65225509	65261776	12	13102	46088.1
GBC2	GBC2_se553	NR4A2	chr2	156319788	156343114	4	9227	46017.5
GBC2	GBC2_se554	TPM1	chr15	63041046	63054591	5	10211	45927
GBC2	GBC2_se555	ELK3	chr12	96193658	96242877	18	18148	45921.3
GBC2	GBC2_se556	BIK	chr22	43090327	43132435	13	14876	45910.4
GBC2	GBC2_se557	FAM107A	chr3	58640820	58668547	10	12805	45888.2
GBC2	GBC2_se558	NUP160	chr11	47979772	48033544	24	19861	45883.6
GBC2	GBC2_se559	TRIB2	chr2	12697587	12738712	11	13108	45813.2
GBC2	GBC2_se560	ELL	chr19	18460188	18522668	14	11589	45779.1
GBC2	GBC2_se561	STK39	chr2	168179743	168223699	14	9570	45767
GBC2	GBC2_se562	MIR1204	chr8	127848795	127912006	19	17734	45524.6
GBC2	GBC2_se563	MGRN1	chr16	4640984	4696704	13	11382	45411.8
GBC2	GBC2_se564	ZNF703	chr8	37543124	37567892	9	14712	45320.5
GBC2	GBC2_se565	NEDD9	chr6	11315055	11368149	14	15891	45299.8
GBC2	GBC2_se566	PDZK1IP1	chr1	47179228	47193545	3	10309	45273.2
GBC2	GBC2_se567	SOX9	chr17	72681060	72728076	16	14734	45238.8
GBC2	GBC2_se568	DVL1	chr1	1343358	1372437	5	13606	45136.4
GBC2	GBC2_se569	THRA	chr17	40062427	40076253	4	11301	45054.8
GBC2	GBC2_se570	GTF2IRD1	chr7	74515732	74546929	7	6929	44961.1
GBC2	GBC2_se571	ITPRIPL2	chr16	19107460	19136947	8	10259	44955.9
GBC2	GBC2_se572	FAM207A	chr21	44907045	44933198	10	15327	44941.3
GBC2	GBC2_se573	DHRS3	chr1	12591172	12620791	12	13192	44932
GBC2	GBC2_se574	PITRM1	chr10	3451323	3495439	10	13836	44874.8
GBC2	GBC2_se575	MIR1204	chr8	127781737	127811078	6	11355	44874.1
GBC2	GBC2_se576	THY1	chr11	119680526	119703487	8	19358	44840.5
GBC2	GBC2_se577	PNPO	chr17	47948253	47959204	1	10952	44789.6
GBC2	GBC2_se578	DLGAP4	chr20	36446997	36484656	8	14907	44689.9
GBC2	GBC2_se579	BCL6	chr3	187736115	187752120	5	12952	44676.4
GBC2	GBC2_se580	ARHGEF16	chr1	3453080	3462839	1	9760	44636.7
GBC2	GBC2_se581	WEE1	chr11	9563434	9577758	4	12214	44553.4
GBC2	GBC2_se582	LASP1	chr17	38867783	38909084	12	13011	44543.1
GBC2	GBC2_se583	BAMBI	chr10	28873556	28942134	15	14744	44479.7
GBC2	GBC2_se584	PIK3R3	chr1	46166414	46188893	4	9439	44476.9
GBC2	GBC2_se585	MIR3921	chr3	99843546	99963327	26	14693	44474.7
GBC2	GBC2_se586	JRK	chr8	142659285	142684243	5	12943	44460.2
GBC2	GBC2_se587	ZNF131	chr5	42984345	43020651	10	13321	44427.7
GBC2	GBC2_se588	MVP	chr16	29818715	29826569	1	7855	44374.3
GBC2	GBC2_se589	SERPINB1	chr6	2837571	2859311	7	11216	44362.6
GBC2	GBC2_se590	FAM91A1	chr8	123653795	123720444	19	21130	44361.6
GBC2	GBC2_se591	TMEM8B	chr9	35830757	35847348	2	13083	44336.1
GBC2	GBC2_se592	STK17B	chr2	196230409	196292676	23	18726	44327.9
GBC2	GBC2_se593	AFAP1	chr4	7956363	7978859	6	10451	44236.1
GBC2	GBC2_se594	USP3	chr15	63491364	63517941	6	7110	44232.1
GBC2	GBC2_se595	RUNX3	chr1	24909497	24933191	7	14215	44189.3
GBC2	GBC2_se596	ANP32A	chr15	68813024	68822144	2	6569	44023.2
GBC2	GBC2_se597	KLF9	chr9	70407206	70422063	4	8199	44019.8
GBC2	GBC2_se598	LZTS2	chr10	100995218	101001972	2	6383	43969.9
GBC2	GBC2_se599	RCAN1	chr21	35019619	35057563	14	11744	43950.5
GBC2	GBC2_se600	RAB40C	chr16	567969	594679	7	10602	43841.8
GBC2	GBC2_se601	NFRKB	chr11	129313860	129332139	6	8048	43834.9
GBC2	GBC2_se602	B3GNT2	chr2	62292057	62309670	3	8694	43773.6
GBC2	GBC2_se603	CEBPB	chr20	50264677	50279427	1	14751	43640.8
GBC2	GBC2_se604	NRP2	chr2	205681901	205715451	12	14914	43601.6
GBC2	GBC2_se605	BLOC1S4	chr4	6746698	6783974	8	9710	43586.8
GBC2	GBC2_se606	GPCPD1	chr20	5641444	5660723	6	16981	43499.2
GBC2	GBC2_se607	ESRP1	chr8	94638658	94643367	1	4710	43487.6
GBC2	GBC2_se608	MFHAS1	chr8	8417941	8467448	14	12911	43486.9
GBC2	GBC2_se609	SHISA5	chr3	48464518	48478286	4	9855	43455.9
GBC2	GBC2_se610	PPP1R3B	chr8	9040320	9089502	16	13567	43447.4
GBC2	GBC2_se611	GALE	chr1	23789640	23801538	2	11393	43425.3
GBC2	GBC2_se612	ITGA3	chr17	50050416	50065282	2	13834	43208
GBC2	GBC2_se613	CEACAM1	chr19	42438516	42499350	11	10616	43161.7
GBC2	GBC2_se614	VILL	chr3	37986037	38005018	6	9251	43153.3
GBC2	GBC2_se615	KLF7	chr2	207132881	207167925	8	8655	43107.6
GBC2	GBC2_se616	ZNF395	chr8	28365146	28412407	12	12261	43073.7
GBC2	GBC2_se617	SERPINH1	chr11	75553846	75584908	7	12081	43048.8
GBC2	GBC2_se618	MYC	chr8	127734967	127743497	5	5410	42964.8
GBC2	GBC2_se619	LURAP1L	chr9	12759894	12793273	7	9392	42958.8
GBC2	GBC2_se620	DIDO1	chr20	62921238	62938825	4	9585	42894.7
GBC2	GBC2_se621	S100P	chr4	6687973	6696265	3	5305	42824
GBC2	GBC2_se622	KLF4	chr9	107485467	107505151	2	8901	42814.7
GBC2	GBC2_se623	FURIN	chr15	90868904	90887222	5	8827	42781.7
GBC2	GBC2_se624	ASAP2	chr2	9226647	9252726	10	16989	42774.8
GBC2	GBC2_se625	SPPL2B	chr19	2327425	2346404	5	9125	42773
GBC2	GBC2_se626	FLNB	chr3	57948854	57978758	12	16301	42747.8
GBC2	GBC2_se627	NRARP	chr9	137293085	137321235	9	15713	42737.3
GBC2	GBC2_se628	MIR6793	chr19	10747120	10753239	1	6120	42713.1
GBC2	GBC2_se629	MRI1	chr19	13774176	13803387	12	13488	42563.3
GBC2	GBC2_se630	STK24	chr13	98535571	98578110	13	11105	42500.7
GBC2	GBC2_se631	SFN	chr1	26848411	26878140	8	10750	42402.5
GBC2	GBC2_se632	IFNGR1	chr6	137213721	137240786	13	15915	42370.3
GBC2	GBC2_se633	LINC-PINT	chr7	130990371	131018810	14	10127	42351.4
GBC2	GBC2_se634	MIPEP	chr13	23715787	23771228	15	20120	42329.2
GBC2	GBC2_se635	XYLT1	chr16	17296479	17315188	6	10256	42312.3
GBC2	GBC2_se636	LIMA1	chr12	50240182	50284088	16	19411	42250.7
GBC2	GBC2_se637	ENSA	chr1	150603380	150630960	13	16511	42213.9
GBC2	GBC2_se638	SH3BP2	chr4	2793446	2806713	2	12613	42205
GBC2	GBC2_se639	TBX2	chr17	61408189	61417273	1	9085	42169.7
GBC2	GBC2_se640	SLC25A17	chr22	40635621	40680635	8	11603	42128.6
GBC2	GBC2_se641	TIMM21	chr18	73945537	73992572	14	15193	42105.7
GBC2	GBC2_se642	SERPINA5	chr14	94597337	94616443	5	11732	42052.3
GBC2	GBC2_se643	LAT2	chr7	74269896	74295195	9	13973	41988.8
GBC2	GBC2_se644	SCMH1	chr1	41482513	41517005	6	12314	41987.1
GBC2	GBC2_se645	RREB1	chr6	7049881	7063113	3	10048	41867.4
GBC2	GBC2_se646	SLC16A3	chr17	82228140	82233255	1	5116	41816.7
GBC2	GBC2_se647	BSDC1	chr1	32321481	32352618	5	12353	41813.9
[truncated: 11,369 more rows]
