# Supplementary material for: Super‐Enhancer Reprograming Driven by SOX9 and TCF7L2 Represents Transcription‐Targeted Therapeutic Vulnerability for Treating Gallbladder Cancer
Source: Adv Sci (Weinh). 2024 Nov 4;11(47):2406448. doi: 10.1002/advs.202406448 (PMC11653766; doi:10.1002/advs.202406448)
Supplement: Supplementary file 4 — Supplemental Table 3 [file ADVS-11-2406448-s001.xlsx]

## Sheet: Sheet1
Supplementary Table 3. Core regulatory circuitry transcription factors in gallbladder cancer tissue.
sample_id	TF	clique_enrichment_score
GBC-1	STAT6	0.911847
GBC-1	VDR	0.502099
GBC-1	FOXK1	0.658815
GBC-1	JUNB	0.656716
GBC-1	ZNF217	0.181903
GBC-1	SMAD3	1
GBC-1	MAFK	0.862873
GBC-1	TP63	0.873601
GBC-1	TEAD1	0.354944
GBC-1	SIX3	0.126399
GBC-1	MSC	0.400187
GBC-1	ELF4	0.675373
GBC-1	MAFF	0.554338
GBC-1	RREB1	0.766325
GBC-1	RARA	0.372668
GBC-1	KLF7	0.985541
GBC-1	IRF1	0.985541
GBC-1	KLF16	0.717817
GBC-1	RARG	0.834655
GBC-1	CEBPD	0.014459
GBC-1	BHLHE40	1
GBC-1	NFE2L2	0.627332
GBC-1	NFE2L1	0.13153
GBC-1	JUN	0.64459
GBC-1	STAT5A	0.341185
GBC-1	THRA	0.166744
GBC-1	GLI2	1
GBC-1	KLF5	0.38666
GBC-1	SREBF1	0.418144
GBC-1	KLF3	0.780084
GBC-1	SOX7	0.335821
GBC-1	FOSL2	0.86847
GBC-1	MYC	0.862873
GBC-1	CREB3L1	0.314132
GBC-1	SOX18	0.169776
GBC-1	CDC5L	0.122668
GBC-1	SP3	0.496735
GBC-1	ZBTB7A	0.226679
GBC-1	TFEB	0.0757929
GBC-1	NR4A2	0.35541
GBC-1	NR4A1	0.757463
GBC-1	RXRA	0.501166
GBC-1	MAF	0.475746
GBC-1	NR2F2	0.42584
GBC-1	PPARA	1
GBC-1	RELA	0.334888
GBC-1	HEY1	0.0853545
GBC-1	ETV3	0.175373
GBC-1	CEBPB	0.396455
GBC-1	IRF6	0.0718284
GBC-1	E2F1	0.435634
GBC-1	ETV6	1
GBC-1	AHR	0.233675
GBC-1	ETS1	1
GBC-1	CREB3L2	0.340951
GBC-1	STAT5B	0.088153
GBC-1	MEF2A	0.830224
GBC-1	RUNX1	1
GBC-1	HOXA3	0.270289
GBC-1	BHLHE41	0.150187
GBC-1	HIC1	0.897388
GBC-1	BCL6	0.779384
GBC-1	ETS2	0.165345
GBC-1	TGIF1	0.791045
GBC-2	MAFK	0.216627
GBC-2	RREB1	1
GBC-2	RARA	0.584625
GBC-2	ETS2	0.191299
GBC-2	RARG	0.513111
GBC-2	BHLHE40	0.926996
GBC-2	NFE2L2	1
GBC-2	THRA	0.310042
GBC-2	KLF4	0.331049
GBC-2	MYC	0.614124
GBC-2	FOXQ1	0.455155
GBC-2	SP1	0.584625
GBC-2	GATA6	0.368892
GBC-2	TCF7L2	1
GBC-2	FOXA1	0.455304
GBC-2	RUNX3	0.920739
GBC-2	RUNX1	1
GBC-2	ZNF217	0.424315
GBC-2	VDR	0.963051
GBC-2	GLIS3	0.584625
GBC-2	HIF1A	0.415375
GBC-2	AHR	1
GBC-2	ELK3	0.498212
GBC-2	SOX13	0.763409
GBC-2	MNT	0.0613826
GBC-2	TFEB	0.199344
GBC-2	HOXB3	0.362336
GBC-2	HOXB6	0.0476758
GBC-2	HOXB4	0.168653
GBC-2	HOXB5	0.0768772
GBC-2	PPARA	1
GBC-2	IRF2	1
GBC-2	IRF1	0.810489
GBC-2	ETV6	1
GBC-2	MEF2A	0.334625
GBC-2	PRDM1	0.385876
GBC-2	MEF2D	0.749702
GBC-2	HES1	0.357271
GBC-2	FOXC1	0.501788
GBC-2	ONECUT3	0.581496
GBC-2	SMAD3	1
GBC-2	TBX2	0.0730036
GBC-2	HIC1	0.963051
GBC-2	NR2F2	0.896603
GBC-2	USF2	0.397795
GBC-2	FOSL2	0.710667
GBC-2	RXRA	0.643325
GBC-2	BARX2	0.0369487
GBC-2	SREBF1	0.544845
GBC-2	JUNB	0.513707
GBC-2	SOX9	1
GBC-2	TEAD1	0.800656
GBC-2	ELF3	1
GBC-2	SOX4	0.18236
GBC-2	CEBPB	0.774434
GBC-2	KLF16	0.13677
GBC-2	KLF7	0.569726
GBC-2	KLF5	0.713349
GBC-2	ETS1	1
GBC-2	KLF3	1
GBC-2	CDC5L	0.356675
GBC-2	ZBTB7A	0.286651
GBC-2	ZBTB7C	0.357867
GBC-2	NR4A2	0.222437
GBC-2	FOS	0.599821
GBC-2	JUN	0.896603
GBC-2	CREB3L2	0.516091
GBC-2	BCL6	0.631108
GBC-2	TGIF1	1
GBC-3	BHLHE41	0.248042
GBC-3	ZNF217	0.165361
GBC-3	FOXP1	0.825065
GBC-3	FOXA1	0.421236
GBC-3	FOXK1	0.772846
GBC-3	GLIS3	0.934726
GBC-3	JUNB	0.194082
GBC-3	CDC5L	0.366406
GBC-3	HIF1A	0.0652742
GBC-3	SMAD3	1
GBC-3	SOX9	0.633594
GBC-3	SOX7	0.171453
GBC-3	SOX4	0.126197
GBC-3	RREB1	0.292428
GBC-3	RARA	0.467363
GBC-3	GLI2	1
GBC-3	HIC1	1
GBC-3	BHLHE40	0.449956
GBC-3	NFE2L2	0.834639
GBC-3	ETS1	1
GBC-3	JUN	0.713664
GBC-3	NR2F2	0.414273
GBC-3	KLF7	1
GBC-3	KLF5	1
GBC-3	SREBF1	0.537859
GBC-3	KLF3	0.583116
GBC-3	MAFF	0.532637
GBC-3	FOSL2	0.501305
GBC-3	TBX18	0.163621
GBC-3	FOSL1	0.523934
GBC-3	MYC	1
GBC-3	FOXQ1	0.139252
GBC-3	ETS2	0.0748477
GBC-3	ZBTB7A	0.0809399
GBC-3	CEBPB	0.203655
GBC-3	RXRA	0.073107
GBC-3	MAF	0.791123
GBC-3	PRRX1	0.286336
GBC-3	PPARA	0.713664
GBC-3	IRF2	0.590078
GBC-3	IRF1	0.286336
GBC-3	CREB3L2	0.343777
GBC-3	ETV6	1
GBC-3	MAX	0.633594
GBC-3	MAFK	0.463882
GBC-3	TCF7L2	1
GBC-3	AHR	0.255875
GBC-3	ELK3	0.174935
GBC-3	MEF2A	0.51262
GBC-3	RUNX1	1
GBC-3	PRDM1	0.499565
GBC-3	MEF2D	0.453438
GBC-3	BCL6	0.414273
GBC-3	TGIF1	0.751958
GBC-4	ZNF217	0.549296
GBC-4	FOXK1	1
GBC-4	FOXA1	0.704225
GBC-4	JUNB	0.507042
GBC-4	SMAD3	1
GBC-4	FOXO3	0.478873
GBC-4	SOX9	0.676056
GBC-4	ELF3	0.338028
GBC-4	PITX1	0.788732
GBC-4	ELF4	0.676056
GBC-4	MAFF	0.676056
GBC-4	XBP1	0.647887
GBC-4	RARA	0.5
GBC-4	CREB3L2	0.295775
GBC-4	RARG	0.788732
GBC-4	CEBPD	0.323944
GBC-4	BHLHE40	1
GBC-4	NFE2L2	0.28169
GBC-4	TFEB	0.605634
GBC-4	SREBF1	1
GBC-4	THRA	0.415493
GBC-4	KLF7	0.5
GBC-4	KLF5	1
GBC-4	KLF3	0.309859
GBC-4	NR5A2	1
GBC-4	FOSL2	1
GBC-4	MYC	1
GBC-4	RREB1	0.352113
GBC-4	ETS2	0.211268
GBC-4	ZBTB7A	0.584507
GBC-4	FOS	1
GBC-4	SP1	0.5
GBC-4	RXRA	1
GBC-4	HIF1A	0.5
GBC-4	HES1	1
GBC-4	GATA6	0.521127
GBC-4	IRF2	1
GBC-4	IRF1	1
GBC-4	NFIB	0.5
GBC-4	CEBPB	0.394366
GBC-4	ETV6	1
GBC-4	IRF8	0.394366
GBC-4	ETS1	1
GBC-4	SREBF2	0.788732
GBC-4	TCF7L2	1
GBC-4	AHR	1
GBC-4	MEF2A	1
GBC-4	RUNX1	1
GBC-4	PRDM1	1
GBC-4	MEF2D	0.676056
GBC-4	BCL6	0.338028
GBC-4	TGIF1	1
GBC-5	NFATC1	0.748603
GBC-5	ZNF217	0.106145
GBC-5	NR2F6	0.49162
GBC-5	FOXJ1	0.899441
GBC-5	JUN	0.22067
GBC-5	ZNF219	0.614525
GBC-5	NFATC2	0.877095
GBC-5	SMAD3	0.877095
GBC-5	MAFK	0.502793
GBC-5	JUNB	0.139665
GBC-5	BHLHE40	0.240223
GBC-5	ELF3	0.893855
GBC-5	ETS1	0.592179
GBC-5	XBP1	0.159218
GBC-5	RARA	1
GBC-5	CEBPB	0.296089
GBC-5	ZBTB16	1
GBC-5	RARG	1
GBC-5	SOX13	0.75419
GBC-5	MNT	0.0865922
GBC-5	RORA	0.360335
GBC-5	USF2	0.217877
GBC-5	KLF3	0.748603
GBC-5	FOSL2	0.234637
GBC-5	ONECUT1	0.178771
GBC-5	KLF13	0.670391
GBC-5	SRF	0.446927
GBC-5	STAT6	0.698324
GBC-5	NR4A2	0.541899
GBC-5	NR4A1	0.670391
GBC-5	FLI1	0.329609
GBC-5	RXRA	0.608939
GBC-5	GMEB2	0.0446927
GBC-5	IRF1	1
GBC-5	IRF7	0.25419
GBC-5	ZNF524	0.0642458
GBC-5	ZBTB7A	0.122905
GBC-5	SREBF2	0.913408
GBC-5	RUNX3	0.913408
GBC-5	SREBF1	0.639665
GBC-5	MEF2D	0.662011
GBC-5	ATF4	0.0782123
GBC-5	TGIF1	0.201117
GBC-6	EGR1	0.400846
GBC-6	JUN	1
GBC-6	MAFK	0.53023
GBC-6	RARA	1
GBC-6	BHLHE40	0.433495
GBC-6	BHLHE41	0.222189
GBC-6	MYC	1
GBC-6	SP1	1
GBC-6	GATA6	0.247884
GBC-6	PATZ1	0.498186
GBC-6	GATA4	0.396614
GBC-6	FOXH1	0.358525
GBC-6	RFX1	1
GBC-6	TCF7L2	0.542926
GBC-6	FOXA1	0.946191
GBC-6	RUNX3	1
GBC-6	RUNX1	0.777811
GBC-6	PRRX2	0.199516
GBC-6	JDP2	0.395103
GBC-6	FOXJ2	0.162636
GBC-6	FOS	1
GBC-6	MNT	0.0598549
GBC-6	FOXJ1	0.207376
GBC-6	TCF7	0.729746
GBC-6	TCF3	1
GBC-6	TFEB	0.204051
GBC-6	PPARA	0.33283
GBC-6	HIC1	0.876663
GBC-6	IRF2	1
GBC-6	IRF1	1
GBC-6	ETV6	1
GBC-6	IRF8	1
GBC-6	NFE2L2	0.834946
GBC-6	HES1	0.518138
GBC-6	ONECUT3	0.123337
GBC-6	SMAD3	1
GBC-6	FOXK1	0.758162
GBC-6	USF2	0.758767
GBC-6	FOSL2	0.502418
GBC-6	SRF	0.795042
GBC-6	RXRA	1
GBC-6	SREBF2	0.940145
GBC-6	STAT5B	0.2763
GBC-6	STAT5A	0.629988
GBC-6	JUNB	0.162334
GBC-6	SOX9	0.967956
GBC-6	ELF3	1
GBC-6	ELF4	0.735792
GBC-6	XBP1	0.369105
GBC-6	CEBPG	0.0217654
GBC-6	GRHL1	0.417473
GBC-6	CEBPD	0.0320435
GBC-6	ETS2	0.204958
GBC-6	ETS1	0.563482
GBC-6	KLF3	0.57104
GBC-6	ZBTB7A	0.0580411
GBC-6	MEF2D	0.526904
GBC-6	ARID3A	0.837364
GBC-6	NFIX	0.111245
GBC-6	BCL6	0.216143
GBC-6	POU2F3	0.449214
GBC-6	TGIF1	1
GBC-7	STAT6	0.75
GBC-7	VDR	0.75
GBC-7	GLIS2	1
GBC-7	ZNF219	0.35559
GBC-7	CDC5L	0.0372671
GBC-7	SOX18	0.349379
GBC-7	PATZ1	0.812112
GBC-7	ELF4	0.504658
GBC-7	MAFF	0.548137
GBC-7	RARA	0.734472
GBC-7	CEBPB	0.125776
GBC-7	KLF11	0.962733
GBC-7	RUNX1	0.874224
GBC-7	CDX1	0.513975
GBC-7	HIC1	1
GBC-7	KLF15	0.495342
GBC-7	EGR2	0.361801
GBC-7	EGR3	0.357143
GBC-7	SOX13	0.399068
GBC-7	NR2F1	0.262422
GBC-7	FOXK1	0.130435
GBC-7	CREB3L1	0.265528
GBC-7	KLF3	0.217391
GBC-7	FOSL2	0.267081
GBC-7	KLF13	0.604037
GBC-7	FOXJ2	0.61646
GBC-7	JUNB	0.159938
GBC-7	ZBTB7A	0.0776398
GBC-7	TFEB	0.187888
GBC-7	MEF2D	0.546584
GBC-7	RXRA	1
GBC-7	OSR1	0.10559
GBC-7	GATA5	0.307453
GBC-7	KLF16	0.552795
GBC-7	IRF2	0.75
GBC-7	IRF1	1
GBC-7	IRF7	0.0776398
GBC-7	NR2F6	0.774845
GBC-7	JDP2	0.681677
GBC-7	EMX1	0.218944
GBC-7	MEF2A	0.734472
GBC-7	ATF4	0.802795
GBC-7	TFCP2L1	0.338509
GBC-7	GLI1	0.114907
GBC-7	TGIF1	0.666149
GBC-8	HSF1	0.214331
GBC-8	SOX13	0.67373
GBC-8	KLF7	0.957435
GBC-8	BHLHE40	0.569693
GBC-8	FOXF1	0.342848
GBC-8	MYC	0.600018
GBC-8	FOXQ1	0.80791
GBC-8	CDX2	0.284801
GBC-8	SP1	0.848877
GBC-8	SP3	0.860614
GBC-8	GATA6	0.179668
GBC-8	GATA4	0.427978
GBC-8	SNAI1	0.567227
GBC-8	GATA2	0.187066
GBC-8	RFX5	0.660121
GBC-8	TCF7L2	0.729266
GBC-8	RUNX3	0.209582
GBC-8	RUNX1	0.679302
GBC-8	NFATC2	0.19209
GBC-8	NFATC4	0.329238
GBC-8	GLIS2	0.770369
GBC-8	JDP2	0.279777
GBC-8	FOS	0.742282
GBC-8	DLX3	0.0468579
GBC-8	FOXJ1	0.554074
GBC-8	HOXB8	0.147516
GBC-8	TCF3	0.305216
GBC-8	TFEB	0.114496
GBC-8	HOXB2	0.125502
GBC-8	HOXB3	0.215747
GBC-8	HOXB7	0.221136
GBC-8	HOXB4	0.150438
GBC-8	TFCP2L1	0.241505
GBC-8	PPARA	0.259956
GBC-8	IRF1	0.957435
GBC-8	ETV6	1
GBC-8	MEF2A	1
GBC-8	MEF2D	0.720223
GBC-8	HES1	0.204786
GBC-8	FOXC1	0.120433
GBC-8	YY1	0.735111
GBC-8	ONECUT2	0.276261
GBC-8	ZNF217	0.182864
GBC-8	SMAD3	1
GBC-8	TBX1	0.132262
GBC-8	STAT3	0.357874
GBC-8	NR2F1	0.330882
GBC-8	TEF	0.879065
GBC-8	USF2	0.49114
GBC-8	FOSL2	0.45643
GBC-8	SRF	0.608056
GBC-8	RXRA	1
GBC-8	GMEB2	0.0301882
GBC-8	SREBF2	0.342072
GBC-8	STAT5B	0.138655
GBC-8	STAT5A	0.541788
GBC-8	FOXO3	0.526489
GBC-8	SOX9	1
GBC-8	SOX4	0.097004
GBC-8	CEBPB	0.189304
GBC-8	KLF11	0.424781
GBC-8	CEBPG	0.0425649
GBC-8	KLF15	0.21182
GBC-8	TFAP2A	0.408842
GBC-8	ETS2	0.120935
GBC-8	KLF3	0.902996
GBC-8	KLF13	1
GBC-8	ZBTB7A	0.139386
GBC-8	NR4A2	0.281924
GBC-8	OSR1	0.0623858
GBC-8	CREB3L2	0.131348
GBC-8	CREB3L1	0.300055
GBC-8	BCL6	0.430307
GBC-8	TGIF1	1
CC-1	PPARA	0.695486
CC-1	NR3C2	0.0420811
CC-1	NR2F1	0.382555
CC-1	ONECUT1	0.352716
CC-1	ZNF219	0.183627
CC-1	HIF1A	0.0260138
CC-1	SMAD3	0.838562
CC-1	TEAD3	0.369549
CC-1	MAFK	0.786534
CC-1	ELF1	0.756695
CC-1	ELF3	0.972456
CC-1	MEF2D	0.354246
CC-1	RARA	0.973986
CC-1	CEBPB	0.185922
CC-1	BHLHE40	0.356542
CC-1	SOX13	0.973986
CC-1	MNT	0.0183627
CC-1	NR2F2	0.360367
CC-1	KLF5	1
CC-1	SREBF1	0.737567
CC-1	KLF3	0.372609
CC-1	NR5A2	0.362663
CC-1	FOXA2	0.939556
CC-1	FOSL2	0.415455
CC-1	MYC	0.458301
CC-1	RREB1	0.262433
CC-1	ZBTB7A	0.161438
CC-1	FOS	0.420046
CC-1	NR4A1	0.490436
CC-1	RXRA	0.684009
CC-1	TFEB	0.0290742
CC-1	TFCP2L1	0.3772
CC-1	GATA6	0.196634
CC-1	IRF2	0.133129
CC-1	IRF1	0.248661
CC-1	IRF6	0.027544
CC-1	SOX17	0.361132
CC-1	SOX9	1
CC-1	ONECUT2	0.286917
CC-1	AHR	0.140015
CC-1	RUNX1	0.589135
CC-1	ELK4	0.353481
CC-1	HES1	0.368783
CC-1	TGIF1	0.263198
CC-2	NFIA	0.805556
CC-2	GLIS3	1
CC-2	ONECUT1	1
CC-2	JUNB	0.416667
CC-2	HIF1A	0.194444
CC-2	SMAD3	1
CC-2	VDR	1
CC-2	BHLHE40	1
CC-2	ELF1	1
CC-2	ELF3	1
CC-2	THRA	0.305556
CC-2	SOX9	1
CC-2	MAFF	1
CC-2	RREB1	0.597222
CC-2	RARA	0.805556
CC-2	MECOM	0.166667
CC-2	NFE2L2	1
CC-2	SOX13	0.597222
CC-2	NR2F2	0.583333
CC-2	ETS2	0.611111
CC-2	KLF5	1
CC-2	HNF1A	0.805556
CC-2	FOSL2	0.402778
CC-2	SMAD5	0.305556
CC-2	ZBTB7A	0.416667
CC-2	ZBTB7C	1
CC-2	FOS	0.597222
CC-2	NR4A1	0.513889
CC-2	RXRA	1
CC-2	SOX17	1
CC-2	NR2C2	1
CC-2	ONECUT2	0.402778
CC-2	NR2E3	0.805556
CC-2	GATA6	1
CC-2	ARID5B	0.402778
CC-2	IRF2	1
CC-2	IRF1	1
CC-2	FOXA2	0.513889
CC-2	IRF6	0.402778
CC-2	ETV6	1
CC-2	HNF4G	1
CC-2	JDP2	0.194444
CC-2	NFIB	1
CC-2	SREBF2	0.597222
CC-2	CREB3L1	0.597222
CC-2	ELK4	1
CC-2	MEF2D	0.694444
CC-2	HES1	0.833333
CC-2	TEAD1	0.583333
