# Supplementary material for: Super‐Enhancer Reprograming Driven by SOX9 and TCF7L2 Represents Transcription‐Targeted Therapeutic Vulnerability for Treating Gallbladder Cancer
Source: Adv Sci (Weinh). 2024 Nov 4;11(47):2406448. doi: 10.1002/advs.202406448 (PMC11653766; doi:10.1002/advs.202406448)
Supplement: Supplementary file 5 — Supplemental Table 4 [file ADVS-11-2406448-s005.xlsx]

## Sheet: Sheet1
Supplementary table 4
Primers	F	R
qpcr
RPL-13A	GCCATCGTGGCTAAACAGGTA	GTTGGTGTTCATCCGCTTGC
GAPDH	TGACTTCAACAGCGACACCCA	CACCCTGTTGCTGTAGCCAAA
dGAPDH	CGTTCATGCCACCACCGCTA	CCACGTCCATCACGCCACAA
SOX9-1	AGCGAACGCACATCAAGAC	CTGTAGGCGATCTGTTGGGG
SOX9-2	GTACCCGCACTTGCACAAC	TCTCGCTCTCGTTCAGAAGTC
TCF7L2-1	TGGAGGGCTCTTTAAGGGG	GATCCGTTGGGGAGGTAGG
TCF7L2-2	GCCTCTTATCACGTACAGCAAT	GCCAGGCGATAGTGGGTAAT
FOXA1-1	GCAATACTCGCCTTACGGCT	TACACACCTTGGTAGTACGCC
FOXA1-2	AGGGCTGGATGGTATTG	ACCGGGACGGAGGAGTAG
FOXA2	GGAGCAGCTACTATGCAGAGC	CGTGTTCATGCCGTTCATCC
HES1-1	ACGTGCGAGGGCGTTAATAC	GGGGTAGGTCATGGCATTGA
HES1-2	CCTGTCATCCCCGTCTACAC	CACATGGAGTCCGCCGTAA
TGIF1-1	GGGATTGGCTGTATGAGCACC	GGCGGGAAATTGTGAACTGA
TGIF1-2	CTGTCTCCTAAGCCGTCATCC	TTTTGGCCGCTATCTGCTGTA
Enhancer PCR
E1	ctggcctaactggccggtaccCTACACAGTTACAATGAGAGCCCAG	ccagatcttgatatcctcgagGATGTGTTGGGAGGGTTTGTCT
E2	ctggcctaactggccggtaccAGGCAGAGAGGAGCCACAGC	ccagatcttgatatcctcgagTCTAACTGGGCCTTGGGCA
E3	ctggcctaactggccggtaccCCCCATCTCCTTTTGGCTG	ccagatcttgatatcctcgagAACAGTTGGAAAAGAAGAAAATGCA
NC	ctggcctaactggccggtaccCACCTCCGTGATTCAATTACCTC	ccagatcttgatatcctcgagTAGAGGTGACAGTAAGTACCAGGGTAA
OE PCR
HA-SOX9-Flag	gtgcccgactacgccgaattcAATCTCCTGGACCCCTTCATG	gtcatccttgtaatcggatccAGGTCGAGTGAGCTGTGTGTAGAC
HA-TCF7L2-Flag	gtgcccgactacgccgaattcCCGCAGCTGAACGGCGGT	gtcatccttgtaatcggatccTTCTAAAGACTTGGTGACGAGCG
His-SOX9-myc	gaattcAATCTCCTGGACCCCTTCATG	acgcgtAGGTCGAGTGAGCTGTGTGTAGAC
His-TCF7L2-myc	gaattcCCGCAGCTGAACGGCGGT	acgcgtTTCTAAAGACTTGGTGACGAGCGACAG
library PCR primer
NGS-Lib-F1	AATGATACGGCGACCACCGAGATCTACACTCTTTCCCTACACGACGCTCTTCCGATCTTCTTGTGGAAAGGACGAAACACCG
NGS-Lib-R1	CAAGCAGAAGACGGCATACGAGATTGAAGCCAGTGACTGGAGTTCAGACGTGTGCTCTTCCGATCTTCTACTATTCTTTCCCCTGCACTGT
NGS-Lib-R2	CAAGCAGAAGACGGCATACGAGATAGCTTCAGGTGACTGGAGTTCAGACGTGTGCTCTTCCGATCTTCTACTATTCTTTCCCCTGCACTGT
NGS-Lib-R3	CAAGCAGAAGACGGCATACGAGATACACAGTCGTGACTGGAGTTCAGACGTGTGCTCTTCCGATCTTCTACTATTCTTTCCCCTGCACTGT
NGS-Lib-R4	CAAGCAGAAGACGGCATACGAGATACAGCACTGTGACTGGAGTTCAGACGTGTGCTCTTCCGATCTTCTACTATTCTTTCCCCTGCACTGT
NGS-Lib-R5	CAAGCAGAAGACGGCATACGAGATACGAAGCAGTGACTGGAGTTCAGACGTGTGCTCTTCCGATCTTCTACTATTCTTTCCCCTGCACTGT
NGS-Lib-R6	CAAGCAGAAGACGGCATACGAGATACTGCACAGTGACTGGAGTTCAGACGTGTGCTCTTCCGATCTTCTACTATTCTTTCCCCTGCACTGT
NGS-Lib-R7	CAAGCAGAAGACGGCATACGAGATAGACTCTGGTGACTGGAGTTCAGACGTGTGCTCTTCCGATCTTCTACTATTCTTTCCCCTGCACTGT
NGS-Lib-R8	CAAGCAGAAGACGGCATACGAGATAGACTGAGGTGACTGGAGTTCAGACGTGTGCTCTTCCGATCTTCTACTATTCTTTCCCCTGCACTGT
shRNA
shSOX9-2	CCGGCTCCACCTTCACCTACATGAACTCGAGTTCATGTAGGTGAAGGTGGAGTTTTTG	AATTCAAAAACTCCACCTTCACCTACATGAACTCGAGTTCATGTAGGTGAAGGTGGAG
shSOX9-3	CCGGGCATCCTTCAATTTCTGTATACTCGAGTATACAGAAATTGAAGGATGCTTTTTG	AATTCAAAAAGCATCCTTCAATTTCTGTATACTCGAGTATACAGAAATTGAAGGATGC
shTCF7L2-1	CCGGCCTTTCACTTCCTCCGATTACCTCGAGGTAATCGGAGGAAGTGAAAGGTTTTTG	AATTCAAAAACCTTTCACTTCCTCCGATTACCTCGAGGTAATCGGAGGAAGTGAAAGG
shTCF7L2-2	CCGGAGAGAAGAGCAAGCGAAATACCTCGAGGTATTTCGCTTGCTCTTCTCTTTTTTG	AATTCAAAAAAGAGAAGAGCAAGCGAAATACCTCGAGGTATTTCGCTTGCTCTTCTCT
shFOXA1-2	CCGGGCAGCATAAGCTGGACTTCAACTCGAGTTGAAGTCCAGCTTATGCTGCTTTTTG	AATTCAAAAAGCAGCATAAGCTGGACTTCAACTCGAGTTGAAGTCCAGCTTATGCTGC
shFOXA1-3	CCGGGCGAAGTTTAATGATCCACAACTCGAGTTGTGGATCATTAAACTTCGCTTTTTG	AATTCAAAAAGCGAAGTTTAATGATCCACAACTCGAGTTGTGGATCATTAAACTTCGC
shHES1-1	CCGGCCAGATCAATGCCATGACCTACTCGAGTAGGTCATGGCATTGATCTGGTTTTTG	AATTCAAAAACCAGATCAATGCCATGACCTACTCGAGTAGGTCATGGCATTGATCTGG
shHES1-2	CCGGGAAAGTCATCAAAGCCTATTACTCGAGTAATAGGCTTTGATGACTTTCTTTTTG	AATTCAAAAAGAAAGTCATCAAAGCCTATTACTCGAGTAATAGGCTTTGATGACTTTC
shTGIF1-2	CCGGCGAATACACAGAGTGGTCTTTCTCGAGAAAGACCACTCTGTGTATTCGTTTTTG	AATTCAAAAACGAATACACAGAGTGGTCTTTCTCGAGAAAGACCACTCTGTGTATTCG
shTGIF1-3	CCGGCTTGTAAATCTGGACCAAGTACTCGAGTACTTGGTCCAGATTTACAAGTTTTTG	AATTCAAAAACTTGTAAATCTGGACCAAGTACTCGAGTACTTGGTCCAGATTTACAAG
shScr	CCGGCCTAAGGTTAAGTCGCCCTCG CTCGAG CGAGGGCGACTTAACCTTAGG TTTTTG	AATTCAAAAA CCTAAGGTTAAGTCGCCCTCG CTCGAG CGAGGGCGACTTAACCTTAGG
CRISPRi-sgRNA
NC	CACCGgagaatcgcttgaccccggg	AAACCCCGGGGTCAAGCGATTCTCC
promoter-sg	CACCGACACACACACAAGATTCGCG	AAACCGCGAATCTTGTGTGTGTGTC
E5-sg1	CACCGGTAGGTCTAGGGTATGAACA	AAACTGTTCATACCCTAGACCTACC
E5-sg2	CACCGGCTGTTTGACATAGACCATG	AAACCATGGTCTATGTCAAACAGCC
E5-sg3	CACCGGTGTCATGGGAACCAAACGC	AAACGCGTTTGGTTCCCATGACACC
